# Supplementary material for: A systematic review of instrumented assessments for upper limb function in cerebral palsy: current limitations and future directions
Source: J Neuroeng Rehabil. 2024 Apr 16;21:56. doi: 10.1186/s12984-024-01353-6 (PMC11020208; doi:10.1186/s12984-024-01353-6)
Supplement: Supplementary file 2 — Additional file 2: Table S2. Data-table resulting from the data extraction. [file 12984_2024_1353_MOESM2_ESM.xlsx]

## Sheet: Studies
Article Information						Population with Cerebral Palsy																				Typically Developing Children	Technology	Aim
Date	Author	Title	DOI	Country	Name	N PC	Mean Age	Min Age	Max Age	N Unilateral Impairment	N Bilateral impairment	N Spastic	N Dyskinetic	Articles MACS	MACS I	MACS II	MACS III	MACS IV	MACS V	Count GMFCS	GMFCS I	GMFCS II	GMFCS III	GMFCS IV	GMFCS V	N	Technology	Aim
2017	Aboelnasr	Kinematic characteristics of reaching in children with hemiplegic cerebral palsy: A comparative study	10.1080/02699052.2016.1210230	Egypt	Aboelnasr et al., 2017	15	6.49	5	7	15	0	15	_	_	_	_	_	_	_	_	_	_	_	_	_	15	Motion Capture Optoelectronic	Understanding patient with CP's movement
2014	Artilheiro	Three-dimensional analysis of performance of an upper limb functional task among adults with dyskinetic cerebral palsy	10.1016/j.gaitpost.2013.11.022	Brazil	Artilheiro et al., 2014	16	29.63	19	47	_	_	_	16	x	0	9	3	4	0	_	_	_	_	_	_	11	Motion Capture Optoelectronic	Understanding patient with CP's movement
2012	Brochard	The role of the scapulo-thoracic and gleno-humeral joints in upper-limb motion in children with hemiplegic cerebral palsy	10.1016/j.clinbiomech.2012.04.001	France	Brochard et al., 2012	10	11.8	_	_	10	0	_	_	x	1	9	0	0	0	x	5	5	0	0	0	_	Motion Capture Optoelectronic	Understanding patient with CP's movement
2014	Burtner	Motor learning in children with hemiplegic cerebral palsy: feedback effects on skill acquisition	10.1111/dmcn.12364	United states	Burtner et al., 2014	19	11.6	8	16	19	0	19	_	_	_	_	_	_	_	_	_	_	_	_	_	20	Joystick, Rehabiliation Robotic Arm	Pre Post Study
2010	Butler	Three-dimensional kinematics of the upper limb during a Reach and Grasp Cycle for children	https://doi.org/10.1016/j.gaitpost.2010.03.011	United states	Butler et al., 2010	2	14.5	14	15	2	0	2	_	_	_	_	_	_	_	_	_	_	_	_	_	25	Motion Capture Optoelectronic	Understanding patient with CP's movement
2012	Butler	The Pediatric Upper Limb Motion Index and a temporal–spatial logistic regression: Quantitative analysis of upper limb movement disorders during the Reach & Grasp Cycle	10.1016/j.jbiomech.2012.01.018	United states	Butler et al., 2012	25	12.3	5	18	17	8	_	9	x	8	9	7	1	0	_	_	_	_	_	_	30	Motion Capture Optoelectronic	Protocol Validation
2020	Cacioppo	A new child-friendly 3D bimanual protocol to assess upper limb movement in children with unilateral cerebral palsy: Development and validation.	10.1016/j.clinbiomech.2022.105710	France	Cacioppo et al., 2020	19	11.3	6	17	19	0	_	_	x	9	5	5	0	0	_	_	_	_	_	_	20	Motion Capture Optoelectronic	Protocol Validation
2022	Cacioppo	Motor patterns of the impaired upper limb in children with unilateral cerebral palsy performing bimanual tasks.	10.1016/j.jelekin.2020.102481	France	Cacioppo et al., 2022	20	11.4	6	17	20	0	_	_	x	10	5	5	0	0	_	_	_	_	_	_	20	Motion Capture Optoelectronic	Classify in motor patterns
2005	Chang	Kinematical measure for spastic reaching in children with cerebral palsy	10.1016/j.clinbiomech.2004.11.015	Chine	Chang et al., 2005	10	9.6	6	14	2	8	10	_	_	_	_	_	_	_	_	_	_	_	_	_	10	Motion Capture Optoelectronic	Understanding patient with CP's movement
2007	Chen	Use of virtual reality to improve upper-extremity control in children with cerebral palsy: a single-subject design	10.2522/ptj.20060062	United states	Chen et al., 2007	4	6.3	4	8	1	3	4	_	_	_	_	_	_	_	_	_	_	_	_	_	_	Motion Capture Optoelectronic	Pre Post Study
2013	Chen	Effect of therapist-based constraint-induced therapy at home on motor control, motor performance and daily function in children with cerebral palsy: a randomized controlled study	10.1177/0269215512455652	Chine	Chen et al., 2013	47	6.12	6	12	47	0	47	_	_	_	_	_	_	_	_	_	_	_	_	_	_	Motion Capture Optoelectronic	Pre Post Study
2014	Chen	Improvement of upper extremity motor control and function after home-based constraint induced therapy in children with unilateral cerebral palsy: immediate and long-term effects	10.1016/j.apmr.2014.03.025	Chine	Chen et al., 2014	3	9	7	10	1	0	45	_	x	0	2	1	0	0	x	3	0	0	0	0	11	Motion Capture Optoelectronic	Pre Post Study
2015	Chen	Effect of a Home-Based Virtual Reality Intervention for Children with Cerebral Palsy Using Super Pop VR Evaluation Metrics: A Feasibility Study	https://doi.org/10.1155/2015/812348	United states	Chen et al., 2015	45	8.7	6	12	45	0	3	_	_	_	_	_	_	_	_	_	_	_	_	_	_	Kinect	Protocol Validation
2016	Chen	Younger Children with Cerebral Palsy Respond Better Than Older Ones to Therapist-Based Constraint-Induced Therapy at Home on Functional Outcomes and Motor Control	10.3109/01942638.2015.1101042	Chine	Chen et al., 2016	23	8.7	6	12	23	0	_	_	_	_	_	_	_	_	x	9	14	0	0	0	_	Motion Capture Optoelectronic	Contextual Influence
2019	Cimolin	Robot-Assisted Upper Limb Training for Hemiplegic Children with Cerebral Palsy	https://doi.org/10.1007/s10882-018-9632-y	Italy	Cimolin et al., 2019	21	_	7	14	21	0	21	_	_	_	_	_	_	_	_	_	_	_	_	_	15	Motion Capture Optoelectronic	Pre Post Study
2007	Coluccini	Kinematic characterization of functional reach to grasp in normal and in motor disabled children	https://doi.org/10.1016/j.gaitpost.2006.12.015	Italy	Coluccini et al., 2007	5	11	_	_	5	0	5	5	_	_	_	_	_	_	_	_	_	_	_	_	10	Motion Capture Optoelectronic	Contextual Influence
2013	de Bruin	Biceps brachii can add to performance of tasks requiring supination in cerebral palsy patients	10.1016/j.jelekin.2012.10.013	Netherlands	de Bruin et al., 2013	12	13.6	_	_	12	0	_	_	x	0	2	10	0	0	_	_	_	_	_	_	10	Motion Capture Optoelectronic	Understanding patient with CP's movement
2009	Domellof	Impairment severity selectively affects the control of proximal and distal components of reaching movements in children with hemiplegic cerebral palsy	10.1111/j.1469-8749.2008.03215.x	Sweden	Domellof et al., 2009	11	8.5	5	12	11	0	_	_	_	_	_	_	_	_	_	_	_	_	_	_	12	Motion Capture Optoelectronic	Contextual Influence
2011	Eliott	Lycra arm splints improve movement fluency in children with cerebral palsy	10.3233/NRE-2011-0631	Australia	Eliott et al., 2011	16	11.5	8	15	13	3	10	5	_	_	_	_	_	_	_	_	_	_	_	_	_	Motion Capture Optoelectronic	Pre Post Study
2006	Fitoussi	Kinematic analysis of the upper limb: a useful tool in children with cerebral palsy	10.1097/01202412-200607000-00003	France	Fitoussi et al., 2006	15	7.15	7	15	15	0	15	_	_	_	_	_	_	_	_	_	_	_	_	_	12	Motion Capture Optoelectronic	Protocol Validation
2011	Fitoussi	Upper limb motion analysis in children with hemiplegic cerebral palsy: proximal kinematic changes after distal botulinum toxin or surgical treatments	10.1007/s11832-011-0365-z	France	Fitoussi et al., 2011	27	13.1	8	18	27	0	27	_	_	_	_	_	_	_	_	_	_	_	_	_	_	Motion Capture Optoelectronic	Pre Post Study
2022	Francisco-Martinez	Kinect v2-Assisted Semi-Automated Method to Assess Upper Limb Motor Performance in Children	https://doi.org/10.3390/s22062258	Mexico	Francisco-Martinez et al., 2022	18	8.28	4	12	18	0	18	_	x	10	8	0	0	0	x	8	10				18	Kinect	Protocol Validation
2015	Furuya	Effect of the angle of shoulder flexion on the reach trajectory of children with spastic cerebral palsy	http://dx.doi.org/10.1016/j.ridd.2014.10.037	Japan	Furuya et al., 2015	12	_	8	18	1	11	12	_	x	2	5	1	3	1	_	_	_	_	_	_	6	Motion Capture Optoelectronic	Contextual Influence
2018	Gaillard	Kinematic motion abnormalities and bimanual performance inchildren with unilateral cerebral palsy	10.1111/dmcn.13774	France	Gaillard et al., 2018	23	11.1	7	18	23	0	_	_	x	3	17	3	0	0	_	_	_	_	_	_	23	Motion Capture Optoelectronic	Understanding patient with CP's movement
2020	Gaillard	Assessment of bimanual performance in 3-D movement analysis: Validation of a new clinical protocol in children with unilateral cerebral palsy	https://doi.org/10.1016/j.rehab.2019.06.008	France	Gaillard et al., 2020	20	12	6	18	20	0	_	_	x	5	12	3	0	0	_	_	_	_	_	_	20	Motion Capture Optoelectronic	Protocol Validation
2017	Hung	Structured skill practice during intensive bimanual training leads to better trunk and arm control than unstructured practice in children with unilateral spastic cerebral palsy	10.1016/j.ridd.2016.11.012	United states	Hung et al., 2017	20	7.7	6	12	20	0	20	_	x	4	16	0	0	0	_	_	_	_	_	_	_	Motion Capture Optoelectronic	Pre Post Study
2018	Hung	Whole body organization during a symmetric bimanual pick up task for children with unilateral cerebral palsy	10.1016/j.gaitpost.2018.05.028	United states	Hung et al., 2018	12	8.3	6	11	12	0	12	_	x	3	9	0	0	0	x	7	5	0	0	0	_	Motion Capture Optoelectronic	Understanding patient with CP's movement
2019	Hung	Relationship Between Integrity of the Corpus Callosum and Bimanual Coordination in Children With Unilateral Spastic Cerebral Palsy.	10.3389/fnhum.2019.00334	United states	Hung et al., 2019	39	8.25	6	11	39	0	39	_	x	12	20	7	0	0	_	_	_	_	_	_	_	Motion Capture Optoelectronic	Understanding patient with CP's movement
2020	Hung	Intensive Unimanual Training Leads to Better Reaching and Head Control than Bimanual Training in Children with Unilateral Cerebral Palsy	10.1080/01942638.2020.1712513	United states	Hung et al., 2020	20	8.6	6	13	20	0	20	_	x	3	13	4	0	0	_	_	_	_	_	_	_	Motion Capture Optoelectronic	Pre Post Study
2011a	Jaspers	The reliability of upper limb kinematics in children with hemiplegic cerebral palsy	10.1016/j.gaitpost.2011.01.011	Belgium	Jaspers et al., 2011a	12	10.2	6	15	12	0	_	_	x	4	8	0	0	0	_	_	_	_	_	_	20	Motion Capture Optoelectronic	Protocol Validation
2011b	Jaspers	The Arm Profile Score: A new summary index to assess upper limb movement pathology	10.1016/j.gaitpost.2011.05.003	Belgium	Jaspers et al., 2011b	20	10.9	5	15	20	0	_	_	x	4	15	1	0	0	_	_	_	_	_	_	20	Motion Capture Optoelectronic	Protocol Validation
2011c	Jaspers	Three-dimensional upper limb movement characteristics in children with hemiplegic cerebral palsy and typically developing children	10.1016/j.ridd.2011.07.038	Belgium	Jaspers et al., 2011c	20	10.9	5	15	20	0	_	_	x	4	15	1	0	0	_	_	_	_	_	_	20	Motion Capture Optoelectronic	Understanding patient with CP's movement
2012	Johansson	Short- and long-term effects of synchronized metronome training in children with hemiplegic cerebral palsy: A two case study	10.3109/17518423.2011.635608	Sweden	Johansson et al., 2012	2	15	13	17	2	0	2	_	x	0	2	0	0	0	x	1	1	0	0	0	_	Motion Capture Optoelectronic	Pre Post Study
2014	Johansson	Timing training in three children with diplegic cerebral palsy: short- and long-term effects on upper-limb movement organization and functioning	10.3389/fneur.2014.00038	Sweden	Johansson et al., 2014	3	13.6667	12	16	0	3	_	_	x	0	1	1	1	0	x	0	0	1	2	0	_	Motion Capture Optoelectronic	Pre Post Study
2010	Ju	Effect of task constraint on reaching performance in children with spastic diplegic cerebral palsy	10.1016/j.ridd.2010.04.001	Chine	Ju et al., 2010	8	9.1	_	_	0	8	8	_	_	_	_	_	_	_	x	0	1	4	3	0	16	Motion Capture Optoelectronic	Contextual Influence
2017	Keller	Weight-supported training of the upper extremity in children with cerebral palsy: a motor learning study	DOI 10.1186/s12984-017-0293-3	Switzerland	Keller et al., 2017	11	13.3	8.3	18	4	6	_	3	x	2	9	2	0	0	x	3	2	0	1	0	_	Joystick, Rehabiliation Robotic Arm	Pre Post Study
2012	Kim	Th effect of Comprehensive Hand Repetitive Intensive Strength Training (CHRIST) Using Motion Analysis in Children with Cerebral Palsy	10.5535/arm.2012.36.1.39	South Korea	Kim et al., 2012	19	8.8	6	13	10	9	_	_	_	_	_	_	_	_	_	_	_	_	_	_	_	Motion Capture Optoelectronic	Pre Post Study
2014	Klotz	Motion analysis of the upper extremity in children with unilateral cerebral palsy—An assessment of six daily tasks	10.1016/j.ridd.2014.07.021	Germany	Klotz et al., 2014	16	13	9	17	16	0	16	_	x	6	5	5	0	0	_	_	_	_	_	_	17	Motion Capture Optoelectronic	Understanding patient with CP's movement
2021	Krasovsky	Self-Feeding Kinematics in an Ecological Setting: Typically Developing Children and Children With Cerebral Palsy	10.1109/TNSRE.2021.3098056	Israel	Krasovsky et al., 2021	6	6	5	7	_	_	_	_	x	2	3	1	0	0	x	0	0	4	3	0	65	Motion Capture Electromagnetic	Understanding patient with CP's movement
2016	Kukke	Coordination of Reach-to-Grasp Kinematics in Individuals With Childhood-Onset Dystonia Due to Hemiplegic Cerebral Palsy	10.1109/TNSRE.2015.2458293	United states	Kukke et al., 2016	11	17.5	8.1	24.9	11	0	_	11	x	3	6	1	0	0	_	_	_	_	_	_	9	Motion Capture Optoelectronic	Understanding patient with CP's movement
2010	Langan	Influence of Task on Interlimb Coordination in Adults With Cerebral Palsy	10.1016/j.apmr.2010.07.0	United states	Langan et al., 2010	11	33.1	20.7	50.2	11	0	_	_	_	_	_	_	_	_	x	8	2	1	0	0	19	Motion Capture Electromagnetic	Contextual Influence
2013	Lee	Effects of functional movement strength training on strength, muscle size, kinematics, and motor function in cerebral palsy: A 3-month follow-up	10.3233/NRE-130846	South Korea	Lee et al., 2013	10	8.6	6	11	5	5	_	_	x	0	5	2	3	0	_	_	_	_	_	_	_	Motion Capture Optoelectronic	Pre Post Study
2015	Lunardini	Increased task-uncorrelated muscle activity in childhood dystonia	DOI 10.1186/s12984-015-0045-1	United states	Lunardini et al., 2015	4	12.6	8	19	_	_	_	4	_	_	_	_	_	_	_	_	_	_	_	_	9	Motion Capture IR	Understanding patient with CP's movement
2019	Machado	Kinematic characteristics of arm and trunk when drinking from a glass in children with and without cerebral palsy	10.1016/j.clinbiomech.2019.03.011	Brazil	Machado et al., 2019	9	12	5	14	3	6	9	_	x	5	4	0	0	0	x	3	1	3	2	0	9	Motion Capture Optoelectronic	Understanding patient with CP's movement
2005	Mackey	Reliability of upper and lower limb three-dimensional kinematics in children with hemiplegia	10.1016/j.gaitpost.2004.06.002	New Zealand	Mackey et al., 2005	10	13.3	9	17	10	0	10	_	_	_	_	_	_	_	_	_	_	_	_	_	_	Motion Capture Optoelectronic	Protocol Validation
2008	Mackey	Use of three-dimensional kinematic analysis following upper limb botulinum toxin A for children with hemiplegia	10.1111/j.1468-1331.2008.02271.x	New Zealand	Mackey et al., 2008	10	10.5	5	16	10	0	10	_	_	_	_	_	_	_	_	_	_	_	_	_	_	Motion Capture Optoelectronic	Pre Post Study
2017	Mailleux	Clinical assessment and three-dimensional movement analysis: An integrated approach for upper limb evaluation in children with unilateral cerebral palsy	10.1371/journal.pone.0180196	Belgium	Mailleux et al., 2017	50	10.4	5	15	50	0	50	_	x	15	26	9	0	0	_	_	_	_	_	_	_	Motion Capture Optoelectronic	Understanding patient with CP's movement
2017	Moura	Effects of a single session of transcranial direct current stimulation on upper limb movements in children with cerebral palsy: A randomized, sham-controlled study	http://dx.doi.org/10.1080/17518423.2017.1282050	Brazil	Moura et al., 2017	20	10.7	6	12	20	0	20	_	x	4	16	0	0	0	_	_	_	_	_	_	_	Motion Capture Optoelectronic	Pre Post Study
2019	Mutalib	Bimanual coordination during a physically coupled task in unilateral spastic cerebral palsy children	https://doi.org/10.1186/s12984-018-0454-z	United-Kingdom	Mutalib et al., 2019	15	8.7	4.8	13.5	15	0	15	_	x	5	6	4	0	0	_	_	_	_	_	_	17	Inertial Sensor	Understanding patient with CP's movement
2004	Mutsaarts	A detailed analysis of the planning and execution of prehension movements by three adolescents with spastic hemiparesis due to cerebral palsy	10.1007/s00221-003-1789-6	Netherlands	Mutsaarts et al., 2004	3	16	14	18	3	0	3	_	_	_	_	_	_	_	_	_	_	_	_	_	11	Motion Capture IR	Understanding patient with CP's movement
2001	Nicholson	Assessment of upper-limb function andmovement in childrenwith cerebral palsywearing lycra garments	https://doi.org/10.1111/j.1469-8749.2001.tb00226.x	United-Kingdom	Nicholson et al., 2001	12	6.9	2	17	2	8	_	1	_	_	_	_	_	_	_	_	_	_	_	_	_	Motion Capture Optoelectronic	Pre Post Study
2017	Pons	Upper Limb Function, Kinematic Analysis, and Dystonia Assessment in Children With Spastic Diplegic Cerebral Palsy and Periventricular Leukomalacia	10.1177/0883073817722451	Grece	Pons et al., 2017	7	8.42	6	14	0	7	7	_	x	1	3	3	0	0	x	1	1	2	3	0	8	Motion Capture Optoelectronic	Understanding patient with CP's movement
2009	Qiu	The New Jersey Institute of Technology Robot-Assisted Virtual Rehabilitation (NJIT-RAVR) system for children with cerebral palsy: a feasibility study	10.1186/1743-0003-6-40	United states	Qiu et al., 2009	2	10.7	7	10	2	0	2	_	_	_	_	_	_	_	_	_	_	_	_	_	_	Joystick, Rehabiliation Robotic Arm	Pre Post Study
2007	Rameckers	Kinematic aiming task - Measuring functional changes in hand and arm movements after botulinum toxin-A injections in children with spastic hemiplegia	10.1097/PHM.0b013e31806dbc3c	Netherlands	Rameckers et al., 2007	20	9.5	4	16	20	0	_	_	_	_	_	_	_	_	_	_	_	_	_	_	_	Digitizing Tablet or Instrumented Pen	Pre Post Study
2010	Rameckers	EFFECT OF ADDITION OF BOTULINUM TOXIN-A TO STANDARDIZED THERAPY FOR DYNAMIC MANUAL SKILLS MEASURED WITH KINEMATIC AIMING TASKS IN CHILDREN WITH SPASTIC HEMIPLEGIA	10.2340/16501977-0521	Netherlands	Rameckers et al., 2010	20	9.5	4	16	20	0	20	_	_	_	_	_	_	_	_	_	_	_	_	_	6	Digitizing Tablet or Instrumented Pen	Pre Post Study
2018	Raouafi	Classifcation of upper limb disability levels of children with spastic unilateral cerebral palsy using K‑means algorithm	10.1007/s11517-017-1678-y	Canada	Raouafi et al., 2018	15	9	5	12	15	0	15	_	x	5	8	2	0	0	_	_	_	_	_	_	10	Motion Capture Optoelectronic	Classify in motor patterns
1992a	Reid	Influences of a hand positioning device on upper-extremity control of children with cerebral palsy.	10.1097/00004356-199203000-00002	Canada	Reid et al., 1992a	10	7.91	5	12	0	10	__	_	_	_	_	_	_	_	_	_	_	_	_	_	_	Motion Capture Optoelectronic	Pre Post Study
1992b	Reid	AN INSTRUMENTATION APPROACH FOR ASSESSING THE EFFECTS OF A HAND POSITIONING DEVICE ON REACHING MOTION OF CHILDREN WITH CEREBRAL-PALSY	10.1177/153944929201200502	Canada	Reid et al., 1992b	5	7.85	5.9	11	0	5	_	_	_	_	_	_	_	_	_	_	_	_	_	_	_	Motion Capture Electromagnetic	Pre Post Study
2010	Reid	Repeatability of upper limb kinematics for children with and without cerebral palsy	10.1016/j.gaitpost.2010.02.015	Australia	Reid et al., 2010	7	11.14	5	7	7	0	7	_	_	_	_	_	_	_	_	_	_	_	_	_	_	Motion Capture Electromagnetic	Protocol Validation
2005	Ricken	Coordination of reaching in children with spastic hemiparetic cerebral palsy under different task demands	10.1123/mcj.9.4.357	United-Kingdom	Ricken et al., 2005	10	8.6	5	11	10	0	10	_	_	_	_	_	_	_	_	_	_	_	_	_	10	Motion Capture Optoelectronic	Contextual Influence
2012	Rigoldi	Movement analysis and EEG recordings in children with hemiplegic cerebral palsy	10.1007/s00221-012-3278-2	Italy	Rigoldi et al., 2012	21	10.33	_	_	21	0	21	_	_	_	_	_	_	_	x	15	6	0	0	0	11	Motion Capture Optoelectronic	Understanding patient with CP's movement
2007	Ronnqvist	Kinematic analysis of unimanual reaching and grasping movements in children with hemiplegic cerebral palsy	10.1016/j.clinbiomech.2006.09.004	Sweden	Ronnqvist et al., 2007	11	8.5	5.8	12	11	0	11	_	_	_	_	_	_	_	_	_	_	_	_	_	_	Motion Capture Optoelectronic	Understanding patient with CP's movement
2016	Rudisch	Kinematic parameters of hand movement during a disparate bimanual movement task in children with unilateral Cerebral Palsy	10.1016/j.humov.2016.01.010	United-Kingdom	Rudisch et al., 2016	37	10.9	_	_	37	0	37	_	x	13	19	5	0	0	_	_	_	_	_	_	_	Motion Capture Electromagnetic	Understanding patient with CP's movement
2014	Sandlund	Training of goal directed arm movements with motion interactive video games in children with cerebral palsy - A kinematic evaluation	10.3109/17518423.2013.776124	Sweden	Sandlund et al., 2014	15	11.1	6	16	8	7	_	_	x	7	6	1	1	0	x	11	2	2	0	0	15	Motion Capture IR	Pre Post Study
2015	Sarcher	Impact of muscle activation on ranges of motion during active elbow movement in children with spastic hemiplegic cerebral palsy	10.1016/j.clinbiomech.2014.10.009	Canada	Sarcher et al., 2015	15	8.7	5.9	12.5	15	0	15	_	x	5	8	2	0	0	_	_	_	_	_	_	_	Motion Capture Optoelectronic	Understanding patient with CP's movement
2010	Schneiberg	Reliability of kinematic measures of functional reaching in children with cerebral palsy	10.1111/j.1469-8749.2010.03635.x	Canada	Schneiberg et al., 2010	13	9	6	11	10	3	13	_	x	0	5	4	4	0	_	_	_	_	_	_	_	Motion Capture Optoelectronic	Protocol Validation
2022	Shim	Spatiotemporal parameters from instrumented motion analysis represent clinical measurement of upper limb function in children with cerebral palsy	10.1016/j.gaitpost.2020.11.007	South Korea	Shim et al., 2022	40	6.11	3	14	18	28	40	_	x	1	19	14	6	0	x	11	14	9	6	0	60	Motion Capture Optoelectronic	Understanding patient with CP's movement
2017	Simon-Martinez	Negative Influence of Motor Impairments on Upper Limb Movement Patterns in Children with Unilateral Cerebral Palsy. A Statistical Parametric Mapping Study.	https://pubmed.ncbi.nlm.nih.gov/29051729/	Belgium	Simon-Martinez et al., 2017	60	10.25	5	15	60	0	60	_	x	18	28	14	0	0	_	_	_	_	_	_	_	Motion Capture Optoelectronic	Understanding patient with CP's movement
2020	Simon-Martinez	Effects of combining constraint-induced movement therapy and action-observation training on upper limb kinematics in children with unilateral cerebral palsy: a randomized controlled trial	10.1038/s41598-020-67427-2	Belgium	Simon-Martinez et al., 2020	44	9.5	6	12	44	0	44	_	x	9	15	20	0	0	_	_	_	_	_	_	14	Motion Capture Optoelectronic	Pre Post Study
2019	Soares	Motor performance of children with cerebral palsy in anterior reach	https://doi.org/10.1016/j.clinbiomech.2019.06.007	Brazil	Soares et al., 2019	14	6.14	6	14	6	8	14	_	_	_	_	_	_	_	x	10	4	0	0	0	_	Motion Capture Optoelectronic	Understanding patient with CP's movement
2007	Steenbergen	Control of prehension in hemiparetic cerebral palsy: similarities and differences between the ipsi- and contra-lesional sides of the body.	URL: https://pubmed.ncbi.nlm.nih.gov/15132263/	Netherlands	Steenbergen et al., 2007	6	17.25	15.5	18.3	6	0	6	_	_	_	_	_	_	_	_	_	_	_	_	_	15	Motion Capture IR	Understanding patient with CP's movement
2019	Surkar	Deficits in Planning Sequential Goal-Directed Action Impact Motor Execution in Children With Hemiplegic Cerebral Palsy: A Kinematic Analysis	10.1123/jmld.2017-0054	United states	Surkar et al., 2019	13	6.8	3	10	13	0	13	_	x	0	2	9	2	0	_	_	_	_	_	_	29	Motion Capture Optoelectronic	Understanding patient with CP's movement
2005	Van der Heide	Kinematic characteristics of reaching movements in preterm children with cerebral palsy	10.1203/01.PDR.0000157771.20683.14	Netherlands	Van der Heide et al., 2005	58	_	2	11	34	24	_	7	_	_	_	_	_	_	x	42	0	10	6	0	20	Motion Capture Optoelectronic	Understanding patient with CP's movement
2022	Vanmechelen	Psychometric properties of upper limb kinematics during functional tasks in children and adolescents with dyskinetic cerebral palsy	10.1371/journal.pone.0266294	Belgium	Vanmechelen et al., 2022	20	16.5	8	25	16	4	_	20	x	2	11	7	0	0	_	_	_	_	_	_	_	Motion Capture Optoelectronic	Understanding patient with CP's movement
2002	Volman	Bimanual circle drawing in children with spastic hemiparesis: effect of coupling modes on the performance of the impaired and unimpaired arms	10.1016/S0001-6918(02)00041-0	Netherlands	Volman et al., 2002	12	10.7	8	14	12	0	12	_	_	_	_	_	_	_	_	_	_	_	_	_	18	Digitizing Tablet or Instrumented Pen	Contextual Influence
2014	Weigthmann	The nature of arm movement in children with cerebral palsy when using computer-generated exercise games.	10.3109/17483107.2013.782576	United-Kingdom	Weigthmann et al., 2014	7	6	5.5	7	5	2	_	_	_	_	_	_	_	_	x	_	4	1	2	_	7	Joystick, Rehabiliation Robotic Arm	Understanding patient with CP's movement

## Sheet: Tasks
Study	Task Type	Task	Task
Aboelnasr et al., 2017	Unimanual	Reach Forward At Soulder Level	Reaching, and Reaching and Grasping
Artilheiro et al., 2014	Unimanual	Drinking from a cup	Activities of Daily Living
Brochard et al., 2012	Unimanual	Reach Target At Head Level	Reaching, and Reaching and Grasping
Brochard et al., 2012	Unimanual	Hand To Head	Gross Motor Function
Brochard et al., 2012	Unimanual	Hand To Mouth	Gross Motor Function
Brochard et al., 2012	Unimanual	Hand To Back Pocket	Gross Motor Function
Burtner et al., 2014	Unimanual	Hand To Contralateral Shoulder	Gross Motor Function
Butler et al., 2010	Unimanual	Drinking from a cup	Activities of Daily Living
Butler et al., 2012	Unimanual	Drinking from a cup	Activities of Daily Living
Cacioppo et al., 2020	Bimanual - Parallel - Symmetric	Reach & Grasp Vertical Shoulder Forward	Reaching, and Reaching and Grasping
Cacioppo et al., 2020	Bimanual - Independant goals - Asymmetric	Reach & Grasp Vertical Shoulder Forward and Reach & Grasp Vertical Table Sideways	Reaching, and Reaching and Grasping
Cacioppo et al., 2020	Bimanual - Independant goals - Asymmetric	Reach & Grasp Vertical Shoulder Forward and Reach Upwards	Reaching, and Reaching and Grasping
Cacioppo et al., 2020	Bimanual - Independant goals - Asymmetric	Reach & Grasp Vertical Shoulder Forward and Reach & Grasp Horizontal Table Sideways	Reaching, and Reaching and Grasping
Cacioppo et al., 2020	Bimanual - Independant goals - Asymmetric	Reach Target On Table Level	Reaching, and Reaching and Grasping
Cacioppo et al., 2022	Bimanual - Parallel - Symmetric	Reach & Grasp Horizontal Shoulder Forward	Reaching, and Reaching and Grasping
Cacioppo et al., 2022	Bimanual - Parallel - Symmetric	Reach & Grasp Vertical Shoulder Forward	Reaching, and Reaching and Grasping
Cacioppo et al., 2022	Bimanual - Independant goals - Asymmetric	Reach & Grasp Vertical Shoulder Forward and Reach Upwards	Reaching, and Reaching and Grasping
Cacioppo et al., 2022	Bimanual - Independant goals - Asymmetric	Reach & Grasp Vertical Shoulder Forward and Reach Upwards	Reaching, and Reaching and Grasping
Cacioppo et al., 2022	Bimanual - Independant goals - Asymmetric	Reach Target On Table Level	Reaching, and Reaching and Grasping
Chang et al., 2005	Unimanual	Reach Target On Table Level	Reaching, and Reaching and Grasping
Chen et al., 2007	Unimanual	Reach Target On Table Level	Reaching, and Reaching and Grasping
Chen et al., 2013	Unimanual	Reach Target On Table Level	Reaching, and Reaching and Grasping
Chen et al., 2014	Unimanual	Reach & Grasp Ball On The Table	Reaching, and Reaching and Grasping
Chen et al., 2015	Unimanual	Reach Target At Head Level	Reaching, and Reaching and Grasping
Chen et al., 2016	Unimanual	Reach & Grasp Ball On The Table	Reaching, and Reaching and Grasping
Cimolin et al., 2019	Unimanual	Reach Target On Table Level	Reaching, and Reaching and Grasping
Coluccini et al., 2007	Unimanual	Reach Grasp Move	Reaching, and Reaching and Grasping
de Bruin et al., 2013	Unimanual	Drinking/Eating	Activities of Daily Living
de Bruin et al., 2013	Unimanual	Reach & Grasp Other Objects On Table	One degree of freedom
de Bruin et al., 2013	Unimanual	Elbow Flexion/Extension	One degree of freedom
de Bruin et al., 2013	Unimanual	Elbow Pronation/Supination	One degree of freedom
Domellof et al., 2009	Unimanual	Reach Target On Table Level	Reaching, and Reaching and Grasping
Domellof et al., 2009	Unimanual	Reach Grasp Move	Reaching, and Reaching and Grasping
Eliott et al., 2011b	Unimanual	Reach Sideways At Shoulder Level	Reaching, and Reaching and Grasping
Eliott et al., 2011b	Unimanual	Reach Forward At Soulder Height	Reaching, and Reaching and Grasping
Eliott et al., 2011b	Unimanual	Hand To Mouth	Gross Motor Function
Eliott et al., 2011b	Unimanual	Elbow Pronation/Supination	One degree of freedom
Fitoussi et al., 2006	Unimanual	Drinking/Eating	Activities of Daily Living
Fitoussi et al., 2011	Unimanual	Drinking/Eating	Activities of Daily Living
Fitoussi et al., 2011	Unimanual	Hand To Mouth	Gross Motor Function
Fitoussi et al., 2011	Unimanual	Hand To Contralateral Shoulder	One degree of freedom
Francisco-Martinez et al., 2022	Unimanual	Elbow Flexion/Extension	One degree of freedom
Francisco-Martinez et al., 2022	Unimanual	Shoulder Abduction	One degree of freedom
Furaya et al., 2015	Unimanual	Reach Target At Head Level	Reaching, and Reaching and Grasping
Furaya et al., 2015	Unimanual	Reach Forward At Soulder Height	Reaching, and Reaching and Grasping
Gaillard et al., 2018	Unimanual	Reach Forward At Soulder Height	Reaching, and Reaching and Grasping
Gaillard et al., 2018	Unimanual	Reach Sideways At Shoulder Level	Reaching, and Reaching and Grasping
Gaillard et al., 2018	Unimanual	Hand To Contralateral Shoulder	Gross Motor Function
Gaillard et al., 2018	Unimanual	Reach & Grasp Horizontal Shoulder Forward	Reaching, and Reaching and Grasping
Gaillard et al., 2018	Unimanual	Reach & Grasp Ball On The Table	Reaching, and Reaching and Grasping
Gaillard et al., 2018	Unimanual	Hand To Head	Gross Motor Function
Gaillard et al., 2018	Unimanual	Hand To Mouth	Gross Motor Function
Gaillard et al., 2020	Bimanual - Parallel - Symmetric	Reach & Grasp Horizontal Shoulder Forward	Reaching, and Reaching and Grasping
Gaillard et al., 2020	Bimanual - Parallel - Symmetric	Reach & Grasp Vertical Shoulder Forward	Reaching, and Reaching and Grasping
Gaillard et al., 2020	Bimanual - Independant goals - Asymmetric	Reach & Grasp Vertical Shoulder Forward and Reach a Target Sideways	Reaching, and Reaching and Grasping
Gaillard et al., 2020	Bimanual - Independant goals - Asymmetric	Reach Target On Table Level	Reaching, and Reaching and Grasping
Hung et al., 2017	Bimanual - Parallel - Asymmetric	Opening Drawer To Press Switches Bilateraly	Activities of Daily Living
Hung et al., 2018	Bimanual - Cooperative - Symmetric	Box Picking Up Both Hands	Activities of Daily Living
Hung et al., 2019	Bimanual - Parallel - Asymmetric	Opening Drawer To Press Switches Bilateraly	Activities of Daily Living
Hung et al., 2020	Bimanual - Parallel - Asymmetric	Opening Drawer To Press Switches Bilateraly	Activities of Daily Living
Jaspers et al., 2011a	Unimanual	Reach Target At Head Level	Reaching, and Reaching and Grasping
Jaspers et al., 2011a	Unimanual	Reach Sideways At Shoulder Level	Reaching, and Reaching and Grasping
Jaspers et al., 2011a	Unimanual	Reach Forward At Soulder Height	Reaching, and Reaching and Grasping
Jaspers et al., 2011a	Unimanual	Reach & Grasp Horizontal Shoulder Forward	Reaching, and Reaching and Grasping
Jaspers et al., 2011a	Unimanual	Reach & Grasp Ball On The Table	Reaching, and Reaching and Grasping
Jaspers et al., 2011a	Unimanual	Hand To Head	Gross Motor Function
Jaspers et al., 2011a	Unimanual	Hand To Mouth	Gross Motor Function
Jaspers et al., 2011a	Unimanual	Hand To Contralateral Shoulder	Gross Motor Function
Jaspers et al., 2011b	Unimanual	Reach Target At Head Level	Reaching, and Reaching and Grasping
Jaspers et al., 2011b	Unimanual	Reach Sideways At Shoulder Level	Reaching, and Reaching and Grasping
Jaspers et al., 2011b	Unimanual	Reach Forward At Soulder Height	Reaching, and Reaching and Grasping
Jaspers et al., 2011b	Unimanual	Reach & Grasp Vertical Shoulder Forward	Reaching, and Reaching and Grasping
Jaspers et al., 2011b	Unimanual	Reach & Grasp Ball On The Table	Reaching, and Reaching and Grasping
Jaspers et al., 2011b	Unimanual	Hand To Head	Gross Motor Function
Jaspers et al., 2011b	Unimanual	Hand To Mouth	Gross Motor Function
Jaspers et al., 2011b	Unimanual	Hand To Contralateral Shoulder	Gross Motor Function
Jaspers et al., 2011c	Unimanual	Reach Forward At Soulder Height	Reaching, and Reaching and Grasping
Jaspers et al., 2011c	Unimanual	Reach Sideways At Shoulder Level	Reaching, and Reaching and Grasping
Jaspers et al., 2011c	Unimanual	Reach Target At Head Level	Reaching, and Reaching and Grasping
Jaspers et al., 2011c	Unimanual	Reach & Grasp Horizontal Shoulder Forward	Reaching, and Reaching and Grasping
Jaspers et al., 2011c	Unimanual	Reach & Grasp Ball On The Table	Reaching, and Reaching and Grasping
Jaspers et al., 2011c	Unimanual	Hand To Head	Gross Motor Function
Jaspers et al., 2011c	Unimanual	Hand To Mouth	Gross Motor Function
Jaspers et al., 2011c	Unimanual	Hand To Contralateral Shoulder	Gross Motor Function
Johansson et al., 2012	Bimanual Independant Goal Symetric	Press Switch Responding To Beat	Reaching, and Reaching and Grasping
Johansson et al., 2012	Unimanual	Press Switch Responding To Beat	Reaching, and Reaching and Grasping
Johansson et al., 2014	Bimanual Independant Goal Symetric	Press Switch Responding To Beat	Reaching, and Reaching and Grasping
Johansson et al., 2014	Unimanual	Press Switch Responding To Beat	Reaching, and Reaching and Grasping
Ju et al., 2010	Unimanual	Reach Forward At Soulder Height	Reaching, and Reaching and Grasping
Keller et al., 2017	Unimanual	Reach Using A Joystick	Reaching, and Reaching and Grasping
Kim et al., 2012	Unimanual	Reach Target On Table Level	Reaching, and Reaching and Grasping
Klotz et al., 2014	Bimanual - Parallel - Symmetric	Drinking/Eating	Activities of Daily Living
Klotz et al., 2014	Bimanual - Cooperative - Asymmetric	Unlock A Door	Activities of Daily Living
Klotz et al., 2014	Bimanual - Parallel - Symmetric	Hand To Nose	Gross Motor Function
Klotz et al., 2014	Bimanual - Cooperative - Asymmetric	Decanting	Activities of Daily Living
Klotz et al., 2014	Bimanual - Cooperative - Symmetric	Box Picking Up Both Hands	Activities of Daily Living
Krakovsky et al., 2021	Unimanual	Eat with a spoon/fork	Activities of Daily Living
Kukke et al., 2016	Unimanual	Reach Grasp Move	Reaching, and Reaching and Grasping
Langan et al., 2010	Bimanual - Independant goals - Symmetric	Reach Target On Table Level	Reaching, and Reaching and Grasping
Langan et al., 2010	Unimanual	Reach Target On Table Level	Reaching, and Reaching and Grasping
Lee Jung et al., 2013	Unimanual	Reach Target On Table Level	Reaching, and Reaching and Grasping
Lunardini et al., 2015	Unimanual	Drawing	Activities of Daily Living
Machado et al., 2019	Unimanual	Drinking from a cup	Activities of Daily Living
Mackey et al., 2005	Unimanual	Hand To Head	Gross Motor Function
Mackey et al., 2005	Unimanual	Hand To Mouth	Gross Motor Function
Mackey et al., 2008	Unimanual	Reach Forward At Soulder Height	Reaching, and Reaching and Grasping
Mackey et al., 2008	Unimanual	Drinking/Eating	Activities of Daily Living
Mailleux et al., 2017	Unimanual	Hand To Head	Gross Motor Function
Mailleux et al., 2017	Unimanual	Hand To Mouth	Gross Motor Function
Mailleux et al., 2017	Unimanual	Reach & Grasp Vertical Shoulder Forward	Reaching, and Reaching and Grasping
Moura et al., 2017	Unimanual	Reach Target On Table Level	Reaching, and Reaching and Grasping
Mutalib et al., 2019	Bimanual - Cooperative - Symmetric	Box Picking Up Both Hands	Activities of Daily Living
Mutsaarts et al., 2004	Unimanual	RG On table and Fit	Reaching, and Reaching and Grasping
Nicholson et al., 2001	Unimanual	Reach & Grasp Other Objects On Table	Reaching, and Reaching and Grasping
Pons et al., 2017	Unimanual	Hand To Contralateral Shoulder	Gross Motor Function
Pons et al., 2017	Unimanual	Hand To Head	Gross Motor Function
Pons et al., 2017	Unimanual	Hand To Back Pocket	Gross Motor Function
Pons et al., 2017	Unimanual	Drinking/Eating	Activities of Daily Living
Pons et al., 2017	Unimanual	Reach & Grasp Horizontal Sideways Shoulder	Reaching, and Reaching and Grasping
Pons et al., 2017	Unimanual	Reach & Grasp Horizontal Head Level	Reaching, and Reaching and Grasping
Pons et al., 2017	Unimanual	Reach & Grasp Horizontal Shoulder Forward	Reaching, and Reaching and Grasping
Pons et al., 2017	Unimanual	Reach & Grasp Horizontal Shoulder Forward	Reaching, and Reaching and Grasping
Rameckers et al., 2007	Unimanual	Reach Target On Table Level	Reaching, and Reaching and Grasping
Rameckers et al., 2010	Unimanual	Reach Target On Table Level	Reaching, and Reaching and Grasping
Raouafi et al., 2018	Unimanual	Elbow Flexion/Extension	One degree of freedom
Raouafi et al., 2018	Unimanual	Elbow Pronation/Supination	One degree of freedom
Raouafi et al., 2018	Unimanual	Hand To Mouth	Gross Motor Function
Raouafi et al., 2018	Unimanual	Hand To Back Pocket	Gross Motor Function
Reid et al., 1992a	Unimanual	Reach Target On Table Level	Reaching, and Reaching and Grasping
Reid et al., 1992b	Unimanual	Reach Target On Table Level	Reaching, and Reaching and Grasping
Reid et al., 2010	Unimanual	Reach Target On Table Level	Reaching, and Reaching and Grasping
Reid et al., 2010	Unimanual	Reach Sideways At Shoulder Level	Reaching, and Reaching and Grasping
Reid et al., 2010	Unimanual	Elbow Pronation/Supination	One degree of freedom
Reid et al., 2010	Unimanual	Hand To Mouth	Gross Motor Function
Ricken et al., 2005	Unimanual	Throw A Ball	Activities of Daily Living
Rigoldi et al., 2012	Unimanual	Reach Target On Table Level	Reaching, and Reaching and Grasping
Ronnqvist et al., 2007	Unimanual	Reach Grasp Move	Reaching, and Reaching and Grasping
Rudisch et al., 2016	Bimanual - Cooperative - Asymmetric	Opening Drawer To Press Switches Bilateraly	Activities of Daily Living
Sandlund et al., 2014	Unimanual	Reach Target At Head Level	Reaching, and Reaching and Grasping
Sarcher et al., 2015	Unimanual	Elbow Flexion/Extension	One degree of freedom
Sarcher et al., 2015	Unimanual	Elbow Pronation/Supination	One degree of freedom
Sarcher et al., 2015	Unimanual	Hand To Mouth	Gross Motor Function
Sarcher et al., 2015	Unimanual	Hand To Back Pocket	Gross Motor Function
Schneiberg et al., 2010	Unimanual	Drinking/Eating	Activities of Daily Living
Shim et al., 2022	Unimanual	Drinking/Eating	Activities of Daily Living
Simon-Martinez et al., 2017	Unimanual	Reach Target At Head Level	Reaching, and Reaching and Grasping
Simon-Martinez et al., 2017	Unimanual	Reach Sideways At Shoulder Level	Reaching, and Reaching and Grasping
Simon-Martinez et al., 2017	Unimanual	Reach Forward At Soulder Height	Reaching, and Reaching and Grasping
Simon-Martinez et al., 2017	Unimanual	Reach & Grasp Horizontal Shoulder Forward	Reaching, and Reaching and Grasping
Simon-Martinez et al., 2017	Unimanual	Reach & Grasp Ball On The Table	Reaching, and Reaching and Grasping
Simon-Martinez et al., 2017	Unimanual	Hand To Head	Gross Motor Function
Simon-Martinez et al., 2017	Unimanual	Hand To Mouth	Gross Motor Function
Simon-Martinez et al., 2017	Unimanual	Hand To Contralateral Shoulder	Gross Motor Function
Simon-Martinez et al., 2020	Unimanual	Reach Forward At Soulder Height	Reaching, and Reaching and Grasping
Simon-Martinez et al., 2020	Unimanual	Reach & Grasp Horizontal Shoulder Forward	Reaching, and Reaching and Grasping
Simon-Martinez et al., 2020	Unimanual	Hand To Contralateral Shoulder	Gross Motor Function
Soares et al., 2019	Unimanual	Reach Forward At Soulder Height	Reaching, and Reaching and Grasping
Steenbergen et al., 2007	Unimanual	Reach & Grasp Other Objects On Table	Reaching, and Reaching and Grasping
Sugden et al., 1995	Unimanual	Reach & Grasp Other Objects On Table	Reaching, and Reaching and Grasping
Surkar et al., 2019	Unimanual	Reach Grasp On table Move	Reaching, and Reaching and Grasping
Van der Heide et al., 2005	Unimanual	Reach & Grasp Other Objects On Table	Reaching, and Reaching and Grasping
Vanmechelen et al., 2022	Unimanual	Reach Target At Head Level	Reaching, and Reaching and Grasping
Vanmechelen et al., 2022	Unimanual	Reach & Grasp Horizontal Shoulder Forward	Reaching, and Reaching and Grasping
Vanmechelen et al., 2022	Unimanual	Reach Sideways At Shoulder Level	Reaching, and Reaching and Grasping
Volman et al., 2002	Unimanual	Drawing	Activities of Daily Living
Volman et al., 2002	Bimanual - Independant goals - Asymmetric	Drawing	Activities of Daily Living
Volman et al., 2002	Bimanual - Independant goals - Symmetric	Drawing	Activities of Daily Living
Weigthmann et al., 2014	Unimanual	Reach Using A Joystick	Reaching, and Reaching and Grasping

## Sheet: Parameters
	Parameter Type	Duration, Time														Accuracy					Straightness				Position, Displacement								Linear Velocity & acceleration								Smoothness
	Parameter	Reaction Time	Movement Time	Reach Time	Adjusting Phase	Grasp Time	Transport Time	Returning Time	Timing Of Peak Velocity	Timing Of Peak Angular Velocity	Timing Of Deceleration	Timing Of Max Grip Aperture	Timing Of Primary Movement	Overlaping Time	Goal Synchronisation	End Point Error	Adjusting Sway	Root Mean Square Error	Circularity	Percentage of Success	Index Of Curvature	Path Deviation Sum of the Euclidean distance between consecutive measurement points	Mean Path Deviation	Maximal Path Deviation	Hand Aperture	Switch Point In Hand Orientation	Displacement						Peak Velocity		Mean Velocity			Velocity At Endpoint	Coefficient Of Periodicity Of Acceleration	Velocity Profile	Normalized Jerk Score			Average Jerk	Number of Movement Unit (10% Max Speed Treshold)
	Antomical Level	_	_	_	_	_	_	_	Hand	Elbow	Hand	_	Wrist	_	_	_	_	_	_	_	Wrist/Hand	_	_	_	_	_	Hand	Elbow	Head	Shoulder	Wrist	Trunk	Wrist	Hand	Wrist	Elbow	Hand	Wrist	Wrist	Hand	Wrist	Elbow	Shoulder	Wrist	Wrist	Elbow	Shoulder	Head	Hand
Number of Study	Number of Parameters	10	49	8	3	2	2	4	10	2	4	3	1	2	3	4	3	1	1	3	23	3	1	1	5	1	8	5	2	7	8	5	22	3	9	1	4	2	1	1	8	2	2	2	21	2	2	1	3
Aboelnasr et al., 2017	6	x	x						x																								x								x				x
Artilheiro et al., 2014	16		x	x	x			x	x												x												x		x						x			x	x
Brochard et al., 2012	23
Burtner et al., 2014	2																	x															x
Butler et al., 2010	10		x																		x
Butler et al., 2012	13		x																		x												x												x
Cacioppo et al., 2020	20																				x
Cacioppo et al., 2022	11
Chang et al., 2005	6		x						x	x																															x				x
Chen et al., 2007	4		x																												x		x												x
Chen et al., 2013	4	x	x																														x												x
Chen et al., 2014	6	x	x									x													x								x												x
Chen et al., 2015	4		x																												x				x										x
Chen et al., 2016	5	x	x																						x								x																x
Cimolin et al., 2019	12		x		x		x	x									x				x														x														x
Coluccini et al., 2007	5																																x						x
de Bruin et al., 2013	10
Domellof et al., 2009	8		x						x		x										x						x			x	x														x
Eliott et al., 2011b	11
Fitoussi et al., 2006	10
Fitoussi et al., 2011	20
Francisco-Martinez et al., 2022	4
Furaya et al., 2015	1																					x
Gaillard et al., 2018	11
Gaillard et al., 2020	20
Hung et al., 2017	6		x											x	x													x		x		x
Hung et al., 2018	8		x	x		x									x
Hung et al., 2019	4		x											x	x																	x
Hung et al., 2020	8		x																		x											x
Jaspers et al., 2011a	15		x
Jaspers et al., 2011b	43
Jaspers et al., 2011c	59		x																		x												x
Johansson et al., 2012	7		x																									x		x	x														x	x	x
Johansson et al., 2014	10		x																								x	x	x	x	x														x	x	x	x
Ju et al., 2010	4		x																		x												x												x
Keller et al., 2017	2		x																		x
Kim et al., 2012	14		x																																x						x	x	x
Klotz et al., 2014	7		x
Krakovsky et al., 2021	5		x						x												x								x																x
Kukke et al., 2016	6	x	x	x		x						x													x
Langan et al., 2010	3		x																					x									x
Lee Jung et al., 2013	1																																								x
Lunardini et al., 2015	4															x														x						x	x
Machado et al., 2019	20		x								x										x							x		x	x	x	x		x										x
Mackey et al., 2005	5
Mackey et al., 2008	3		x
Mailleux et al., 2017	40		x																		x												x
Moura et al., 2017	11		x	x	x			x								x	x				x																x							x	x
Mutalib et al., 2019	5	x	x				x	x
Mutasarts et al., 2004	7																								x	x		x			x
Nicholson et al., 2001	8
Pons et al., 2017	5		x													x					x												x		x
Preston et al., 2014	3		x																				x																		x
Rameckers et al., 2007	1																			x
Rameckers et al., 2010	3		x													x				x
Raouafi et al., 2018	6
Reid et al., 1992a	5	x	x																								x								x										x
Reid et al., 1992b	10
Reid et al., 2010	5	x	x																								x								x										x
Ricken et al., 2005	14		x						x																								x
Rigoldi et al., 2012	8		x						x								x				x													x			x												x
Ronnqvist et al., 2007	8		x							x											x						x						x					x		x					x
Rudisch et al., 2016	4	x	x	x																		x
Sandlund et al., 2014	4								x												x													x			x
Sarcher et al., 2015	2
Schneiberg et al., 2010	5																				x											x													x
Shim et al., 2022	3		x																		x																								x
Simon-Martinez et al., 2017	10		x
Simon-Martinez et al., 2020	17		x	x					x												x													x
Soares et al., 2019	7		x								x																				x		x		x
Steenbergen et al., 2007	5		x						x			x													x								x
Surkar et al., 2019	9	x	x	x							x									x		x					x						x					x
Van der Heide et al., 2005	4			x									x								x												x
Vanmechelen et al., 2022	16																				x												x								x
Volman et al., 2002	4		x																x								x																		x
Weigthmann et al., 2014	6		x																								x			x											x	x	x
[truncated: 92 more columns]
