# Supplementary material for: A systematic review of instrumented assessments for upper limb function in cerebral palsy: current limitations and future directions
Source: J Neuroeng Rehabil. 2024 Apr 16;21:56. doi: 10.1186/s12984-024-01353-6 (PMC11020208; doi:10.1186/s12984-024-01353-6)
Supplement: Supplementary file 3 — Additional file 3: Table S3. Moderate to excellent correlations between kinematic parameters and clinical outcomes for given tasks. [file 12984_2024_1353_MOESM3_ESM.xlsx]

## Sheet: Correlation
Article Name	Sample Size	Impairment Side	Task	Parameter categorie	Anatomical Level Measured	Kinematic Parameter	Biomarker (Task + Parameter)	Clinical Outcome	Correlation	Absolute value of the correlation	p-value
Butler et al., 2012	25	Unilateral & Bilateral	Reach & Grasp to Drink	Profile Score	Global	PULMI	Reach & Grasp to Drink PULMI	MACS	-0.78	0.78	0.001		Legend:
Cacioppo et al., 2020	19	Unilateral	BE API	Profile Score	Global	Global-APS	BE API Global-APS	AHA	-0.84	0.84	0.001		AHA	Assisting Hand Assessment
Cimolin et al., 2019	21	Unilateral	Reach on Table	Duration	Spatiotemporal	Adjusting Movement Duration	Reach on Table Adjusting Movement Duration	MA2	-0.64	0.64	0.05		APS	Arm Profil Score
Cimolin et al., 2019	21	Unilateral	Reach on Table	Smoothness	Spatiotemporal	Average Jerk	Reach on Table Average Jerk	MA2	-0.53	0.53	0.05		AVS	Arm Variable Score
Cimolin et al., 2019	21	Unilateral	Reach on Table	Duration	Spatiotemporal	Going Movement Duration	Reach on Table Going Movement Duration	MA2	-0.51	0.51	0.05		BFM	Burke-Fahn-Marsden Dystonia Scale
Cimolin et al., 2019	21	Unilateral	Reach on Table	Straightness	Spatiotemporal	Wrist IoC	Reach on Table Wrist IoC	QUEST	-0.52	0.52	0.05		CHEQ	Child Hand Use Questionnaire
Cimolin et al., 2019	21	Unilateral	Reach on Table	Duration	Spatiotemporal	Mean Movement Duration	Reach on Table Mean Movement Duration	MA2	0.61	0.61	0.05		IoC	Index of Curvature
Cimolin et al., 2019	21	Unilateral	Reach on Table	Smoothness	Spatiotemporal	Wrist NMU	Reach on Table Wrist NMU	MA2	-0.57	0.57	0.05		MACS	Manual Ability Classification System
Cimolin et al., 2019	21	Unilateral	Reach on Table	Duration	Spatiotemporal	Returning Movement Duration	Reach on Table Returning Movement Duration	QUEST	-0.5	0.5	0.05		MAS	Modified Ashworth Scale
Cimolin et al., 2019	21	Unilateral	Reach on Table	Duration	Spatiotemporal	Total Movement Duration	Reach on Table Total Movement Duration	MA2	-0.67	0.67	0.05		MMT	Manual Muscle Testing
Gaillard et al., 2018	23	Unilateral	BE API	Profile Score	Global	Global-APS	BE API Global-APS	AHA	-0.75	0.75	0.001		NMU	Number of Movement Unit
Gaillard et al., 2020	20	Unilateral	BE API Task 2	Angle	Wrist	Max Wrist Extension	BE API Task 2 Max Wrist Extension	AHA	0.51	0.51	0.05		PRT	Pediatric reaching Test
Gaillard et al., 2020	20	Unilateral	BE API Task 3	Angle	Shoulder	Max Shoulder Plane Elevation	BE API Task 3 Max Shoulder Plane Elevation	AHA	0.52	0.52	0.05		PTA	Point Task Achivement
Gaillard et al., 2020	20	Unilateral	BE API Task 3	Angle	Wrist	Max Wrist Flexion	BE API Task 3 Max Wrist Flexion	AHA	-0.54	0.54	0.05		PULMI	Pediatric Upper Limb Motion Index
Gaillard et al., 2020	20	Unilateral	BE API Task 3	Angle	Shoulder	ROM Shoulder Plane Elevation	BE API Task 3 ROM Shoulder Plane Elevation	AHA	0.65	0.65	0.01		QUEST	Quality Upper Extremity Skill Test
Gaillard et al., 2020	20	Unilateral	BE API Task 3	Angle	Shoulder	ROM Shoulder Rotation	BE API Task 3 ROM Shoulder Rotation	AHA	0.51	0.51	0.05		ROM	Range of Motion
Gaillard et al., 2020	20	Unilateral	BE API Task 3	Angle	Trunk	ROM Trunk Rotation	BE API Task 3 ROM Trunk Rotation	AHA	-0.5	0.5	0.05		TPD	Two-Point Discrimination
Gaillard et al., 2020	20	Unilateral	BE API Task 3	Angle	Wrist	ROM Wrist Flexion	BE API Task 3 ROM Wrist Flexion	AHA	0.62	0.62	0.01
Gaillard et al., 2020	20	Unilateral	BE API Task 5	Angle	Trunk	ROM Trunk Rotation	BE API Task 5 ROM Trunk Rotation	ABILHAND-Kid	-0.58	0.58	0.01
Jaspers et al., 2011b	20	Unilateral	All Jaspers et al., 2011b Tasks	Profile Score	Wrist	AVS Wrist Flexion	All Jaspers et al., 2011b Tasks AVS Wrist Flexion	House	-0.8	0.8	0.0001
Jaspers et al., 2011b	20	Unilateral	All Jaspers et al., 2011b Tasks	Profile Score	Global	Global-APS	All Jaspers et al., 2011b Tasks Global-APS	House	-0.8	0.8	0.0001
Jaspers et al., 2011b	20	Unilateral	All Jaspers et al., 2011b Tasks	Profile Score	Global	Global-APS	All Jaspers et al., 2011b Tasks Global-APS	MAS Wrist	0.73	0.73	0.001
Jaspers et al., 2011b	20	Unilateral	All Jaspers et al., 2011b Tasks	Profile Score	Global	Global-APS	All Jaspers et al., 2011b Tasks Global-APS	MMT - Forearm	-0.71	0.71	0.001
Jaspers et al., 2011b	20	Unilateral	All Jaspers et al., 2011b Tasks	Profile Score	Global	Global-APS	All Jaspers et al., 2011b Tasks Global-APS	MMT - Grip ratio	-0.66	0.66	0.01
Jaspers et al., 2011b	20	Unilateral	All Jaspers et al., 2011b Tasks	Profile Score	Global	Global-APS	All Jaspers et al., 2011b Tasks Global-APS	MMT - Total	-0.65	0.65	0.01
Jaspers et al., 2011b	20	Unilateral	All Jaspers et al., 2011b Tasks	Profile Score	Global	Global-APS	All Jaspers et al., 2011b Tasks Global-APS	MMT - Wrist	-0.53	0.53	0.05
Jaspers et al., 2011b	20	Unilateral	Hand to Controlateral Shoulder	Profile Score	Global	APS	Hand to Controlateral Shoulder APS	House	-0.74	0.74	0.001
Jaspers et al., 2011b	20	Unilateral	Hand to Controlateral Shoulder	Profile Score	Global	APS	Hand to Controlateral Shoulder APS	MAS Wrist	0.62	0.62	0.01
Jaspers et al., 2011b	20	Unilateral	Hand to Controlateral Shoulder	Profile Score	Global	APS	Hand to Controlateral Shoulder APS	MMT - Forearm	-0.62	0.62	0.01
Jaspers et al., 2011b	20	Unilateral	Hand to Controlateral Shoulder	Profile Score	Global	APS	Hand to Controlateral Shoulder APS	MMT - Grip ratio	-0.66	0.66	0.01
Jaspers et al., 2011b	20	Unilateral	Hand to Controlateral Shoulder	Profile Score	Forearm	AVS Forearm Pronation	Hand to Controlateral Shoulder AVS Forearm Pronation	House	-0.5	0.5	0.05
Jaspers et al., 2011b	20	Unilateral	Hand to Controlateral Shoulder	Profile Score	Wrist	AVS Wrist Flexion	Hand to Controlateral Shoulder AVS Wrist Flexion	House	-0.83	0.83	0.0001
Jaspers et al., 2011b	20	Unilateral	Hand to Head	Profile Score	Global	APS	Hand to Head APS	House	-0.71	0.71	0.001
Jaspers et al., 2011b	20	Unilateral	Hand to Head	Profile Score	Global	APS	Hand to Head APS	MMT - Forearm	-0.58	0.58	0.01
Jaspers et al., 2011b	20	Unilateral	Hand to Head	Profile Score	Shoulder	AVS Shoulder Elevation plane	Hand to Head AVS Shoulder Elevation plane	House	-0.57	0.57	0.01
Jaspers et al., 2011b	20	Unilateral	Hand to Head	Profile Score	Trunk	AVS Trunk Rotation	Hand to Head AVS Trunk Rotation	House	-0.56	0.56	0.05
Jaspers et al., 2011b	20	Unilateral	Hand to Head	Profile Score	Wrist	AVS Wrist Flexion	Hand to Head AVS Wrist Flexion	House	-0.58	0.58	0.01
Jaspers et al., 2011b	20	Unilateral	Hand to Mouth	Profile Score	Global	APS	Hand to Mouth APS	House	-0.68	0.68	0.01
Jaspers et al., 2011b	20	Unilateral	Hand to Mouth	Profile Score	Global	APS	Hand to Mouth APS	MAS Wrist	0.56	0.56	0.05
Jaspers et al., 2011b	20	Unilateral	Hand to Mouth	Profile Score	Global	APS	Hand to Mouth APS	MMT - Forearm	-0.58	0.58	0.01
Jaspers et al., 2011b	20	Unilateral	Hand to Mouth	Profile Score	Global	APS	Hand to Mouth APS	MMT - Grip ratio	-0.6	0.6	0.01
Jaspers et al., 2011b	20	Unilateral	Hand to Mouth	Profile Score	Wrist	AVS Wrist Flexion	Hand to Mouth AVS Wrist Flexion	House	-0.73	0.73	0.001
Jaspers et al., 2011b	20	Unilateral	Reach & Grasp Spherical Object	Profile Score	Global	APS	Reach & Grasp Spherical Object APS	House	-0.77	0.77	0.0001
Jaspers et al., 2011b	20	Unilateral	Reach & Grasp Spherical Object	Profile Score	Global	APS	Reach & Grasp Spherical Object APS	MAS Total	0.54	0.54	0.05
Jaspers et al., 2011b	20	Unilateral	Reach & Grasp Spherical Object	Profile Score	Global	APS	Reach & Grasp Spherical Object APS	MAS Wrist	0.81	0.81	0.0001
Jaspers et al., 2011b	20	Unilateral	Reach & Grasp Spherical Object	Profile Score	Global	APS	Reach & Grasp Spherical Object APS	MMT - Elbow	-0.61	0.61	0.01
Jaspers et al., 2011b	20	Unilateral	Reach & Grasp Spherical Object	Profile Score	Global	APS	Reach & Grasp Spherical Object APS	MMT - Forearm	-0.76	0.76	0.0001
Jaspers et al., 2011b	20	Unilateral	Reach & Grasp Spherical Object	Profile Score	Global	APS	Reach & Grasp Spherical Object APS	MMT - Grip ratio	-0.73	0.73	0.001
Jaspers et al., 2011b	20	Unilateral	Reach & Grasp Spherical Object	Profile Score	Global	APS	Reach & Grasp Spherical Object APS	MMT - Total	-0.7	0.7	0.001
Jaspers et al., 2011b	20	Unilateral	Reach & Grasp Spherical Object	Profile Score	Global	APS	Reach & Grasp Spherical Object APS	MMT - Wrist	-0.7	0.7	0.001
Jaspers et al., 2011b	20	Unilateral	Reach & Grasp Spherical Object	Profile Score	Elbow	AVS Elbow Flexion	Reach & Grasp Spherical Object AVS Elbow Flexion	House	-0.59	0.59	0.01
Jaspers et al., 2011b	20	Unilateral	Reach & Grasp Spherical Object	Profile Score	Wrist	AVS Wrist Flexion	Reach & Grasp Spherical Object AVS Wrist Flexion	House	-0.72	0.72	0.001
Jaspers et al., 2011b	20	Unilateral	Reach & Grasp Vertical Cylinder	Profile Score	Global	APS	Reach & Grasp Vertical Cylinder APS	House	-0.8	0.8	0.0001
Jaspers et al., 2011b	20	Unilateral	Reach & Grasp Vertical Cylinder	Profile Score	Global	APS	Reach & Grasp Vertical Cylinder APS	MAS Wrist	0.64	0.64	0.01
Jaspers et al., 2011b	20	Unilateral	Reach & Grasp Vertical Cylinder	Profile Score	Global	APS	Reach & Grasp Vertical Cylinder APS	MMT - Forearm	-0.71	0.71	0.001
Jaspers et al., 2011b	20	Unilateral	Reach & Grasp Vertical Cylinder	Profile Score	Global	APS	Reach & Grasp Vertical Cylinder APS	MMT - Grip ratio	-0.7	0.7	0.001
Jaspers et al., 2011b	20	Unilateral	Reach & Grasp Vertical Cylinder	Profile Score	Global	APS	Reach & Grasp Vertical Cylinder APS	MMT - Total	-0.65	0.65	0.01
Jaspers et al., 2011b	20	Unilateral	Reach & Grasp Vertical Cylinder	Profile Score	Global	APS	Reach & Grasp Vertical Cylinder APS	MMT - Wrist	-0.57	0.57	0.01
Jaspers et al., 2011b	20	Unilateral	Reach & Grasp Vertical Cylinder	Profile Score	Elbow	AVS Elbow Flexion	Reach & Grasp Vertical Cylinder AVS Elbow Flexion	House	-0.69	0.69	0.001
Jaspers et al., 2011b	20	Unilateral	Reach & Grasp Vertical Cylinder	Profile Score	Forearm	AVS Forearm Pronation	Reach & Grasp Vertical Cylinder AVS Forearm Pronation	House	-0.55	0.55	0.05
Jaspers et al., 2011b	20	Unilateral	Reach & Grasp Vertical Cylinder	Profile Score	Shoulder	AVS Shoulder Elevation	Reach & Grasp Vertical Cylinder AVS Shoulder Elevation	House	-0.56	0.56	0.05
Jaspers et al., 2011b	20	Unilateral	Reach & Grasp Vertical Cylinder	Profile Score	Wrist	AVS Wrist Flexion	Reach & Grasp Vertical Cylinder AVS Wrist Flexion	House	-0.59	0.59	0.01
Jaspers et al., 2011b	20	Unilateral	Reach Forward	Profile Score	Global	APS	Reach Forward APS	House	-0.78	0.78	0.0001
Jaspers et al., 2011b	20	Unilateral	Reach Forward	Profile Score	Global	APS	Reach Forward APS	MAS Total	0.52	0.52	0.05
Jaspers et al., 2011b	20	Unilateral	Reach Forward	Profile Score	Global	APS	Reach Forward APS	MAS Wrist	0.69	0.69	0.001
Jaspers et al., 2011b	20	Unilateral	Reach Forward	Profile Score	Global	APS	Reach Forward APS	MMT - Elbow	-0.57	0.57	0.01
Jaspers et al., 2011b	20	Unilateral	Reach Forward	Profile Score	Global	APS	Reach Forward APS	MMT - Forearm	-0.72	0.72	0.001
Jaspers et al., 2011b	20	Unilateral	Reach Forward	Profile Score	Global	APS	Reach Forward APS	MMT - Grip ratio	-0.67	0.67	0.01
Jaspers et al., 2011b	20	Unilateral	Reach Forward	Profile Score	Global	APS	Reach Forward APS	MMT - Total	-0.71	0.71	0.001
Jaspers et al., 2011b	20	Unilateral	Reach Forward	Profile Score	Global	APS	Reach Forward APS	MMT - Wrist	-0.64	0.64	0.01
Jaspers et al., 2011b	20	Unilateral	Reach Forward	Profile Score	Wrist	AVS Wrist Flexion	Reach Forward AVS Wrist Flexion	House	-0.73	0.73	0.001
Jaspers et al., 2011b	20	Unilateral	Reach Sideways	Profile Score	Global	APS	Reach Sideways APS	House	-0.7	0.7	0.001
Jaspers et al., 2011b	20	Unilateral	Reach Sideways	Profile Score	Global	APS	Reach Sideways APS	MAS Wrist	0.66	0.66	0.01
Jaspers et al., 2011b	20	Unilateral	Reach Sideways	Profile Score	Global	APS	Reach Sideways APS	MMT - Forearm	-0.54	0.54	0.05
Jaspers et al., 2011b	20	Unilateral	Reach Sideways	Profile Score	Global	APS	Reach Sideways APS	MMT - Grip ratio	-0.55	0.55	0.05
Jaspers et al., 2011b	20	Unilateral	Reach Sideways	Profile Score	Wrist	AVS Wrist Flexion	Reach Sideways AVS Wrist Flexion	House	-0.72	0.72	0.001
Jaspers et al., 2011b	20	Unilateral	Reach Upward	Profile Score	Global	APS	Reach Upward APS	House	-0.63	0.63	0.01
Jaspers et al., 2011b	20	Unilateral	Reach Upward	Profile Score	Global	APS	Reach Upward APS	MAS Wrist	0.69	0.69	0.001
Jaspers et al., 2011b	20	Unilateral	Reach Upward	Profile Score	Global	APS	Reach Upward APS	MMT - Forearm	-0.63	0.63	0.01
Jaspers et al., 2011b	20	Unilateral	Reach Upward	Profile Score	Global	APS	Reach Upward APS	MMT - Grip ratio	-0.56	0.56	0.05
Jaspers et al., 2011b	20	Unilateral	Reach Upward	Profile Score	Global	APS	Reach Upward APS	MMT - Total	-0.57	0.57	0.01
Klotz et al., 2014	16	Unilateral	Bottle to Nose	Angle	Forearm	MAX Forearm Pronation	Bottle to Nose MAX Forearm Pronation	MACS	0.646	0.646	0.009
Klotz et al., 2014	16	Unilateral	Eat with a Spoon	Angle	Forearm	MAX Forearm Pronation	Eat with a Spoon MAX Forearm Pronation	MACS	0.608	0.608	0.012
Klotz et al., 2014	16	Unilateral	Eat with a Spoon	Duration	Spatiotemporal	Total Movement Duration	Eat with a Spoon Total Movement Duration	MACS	0.912	0.912	0.001
Klotz et al., 2014	16	Unilateral	Moving a Box with Both Hands	Duration	Spatiotemporal	Total Movement Duration	Moving a Box with Both Hands Total Movement Duration	MACS	0.51	0.51	0.04
Klotz et al., 2014	16	Unilateral	Reach on Table	Duration	Spatiotemporal	Total Movement Duration	Reach on Table Total Movement Duration	MACS	0.76	0.76	0.001
Kukke et al., 2016	11	Unilateral	Reach & Grasp Vertical Cylinder	Profile Score	Global	Atypical kinematics	Reach & Grasp Vertical Cylinder Atypical kinematics	BFM - Arm	0.699	0.699	0.0001
Mailleux et al., 2017	50	Unilateral	Hand to Head	Profile Score	Global	APS	Hand to Head APS	AHA	-0.68	0.68	0.0001
Mailleux et al., 2017	50	Unilateral	Hand to Head	Profile Score	Global	APS	Hand to Head APS	Grip Force	-0.66	0.66	0.0001
Mailleux et al., 2017	50	Unilateral	Hand to Head	Profile Score	Global	APS	Hand to Head APS	MA2 - Accuracy	-0.78	0.78	0.0001
Mailleux et al., 2017	50	Unilateral	Hand to Head	Profile Score	Global	APS	Hand to Head APS	MA2 - Dexterity	-0.74	0.74	0.0001
Mailleux et al., 2017	50	Unilateral	Hand to Head	Profile Score	Global	APS	Hand to Head APS	MA2 - Fluency	-0.71	0.71	0.0001
Mailleux et al., 2017	50	Unilateral	Hand to Head	Profile Score	Global	APS	Hand to Head APS	MA2 - Fluency	-0.56	0.56	0.05
Mailleux et al., 2017	50	Unilateral	Hand to Head	Profile Score	Global	APS	Hand to Head APS	MA2 - ROM	-0.87	0.87	0.0001
Mailleux et al., 2017	50	Unilateral	Hand to Head	Profile Score	Global	APS	Hand to Head APS	Muscle Strength	-0.71	0.71	0.0001
Mailleux et al., 2017	50	Unilateral	Hand to Head	Profile Score	Global	APS	Hand to Head APS	MAS Total	0.52	0.52	0.001
Mailleux et al., 2017	50	Unilateral	Hand to Head	Profile Score	Forearm	AVS Forearm Pronation	Hand to Head AVS Forearm Pronation	MA2 - Accuracy	-0.6	0.6	0.05
Mailleux et al., 2017	50	Unilateral	Hand to Head	Profile Score	Forearm	AVS Forearm Pronation	Hand to Head AVS Forearm Pronation	MA2 - Dexterity	-0.59	0.59	0.01
Mailleux et al., 2017	50	Unilateral	Hand to Head	Profile Score	Forearm	AVS Forearm Pronation	Hand to Head AVS Forearm Pronation	MA2 - Fluency	-0.53	0.53	0.05
Mailleux et al., 2017	50	Unilateral	Hand to Head	Profile Score	Forearm	AVS Forearm Pronation	Hand to Head AVS Forearm Pronation	MA2 - ROM	-0.6	0.6	0.01
Mailleux et al., 2017	50	Unilateral	Hand to Head	Profile Score	Forearm	AVS Forearm Pronation	Hand to Head AVS Forearm Pronation	Muscle Strength	-0.55	0.55	0.01
Mailleux et al., 2017	50	Unilateral	Hand to Head	Profile Score	Wrist	AVS Wrist Flexion	Hand to Head AVS Wrist Flexion	AHA	-0.69	0.69	0.05
Mailleux et al., 2017	50	Unilateral	Hand to Head	Profile Score	Wrist	AVS Wrist Flexion	Hand to Head AVS Wrist Flexion	MA2 - Accuracy	0.57	0.57	0.001
Mailleux et al., 2017	50	Unilateral	Hand to Head	Profile Score	Wrist	AVS Wrist Flexion	Hand to Head AVS Wrist Flexion	MA2 - Dexterity	-0.69	0.69	0.05
Mailleux et al., 2017	50	Unilateral	Hand to Head	Profile Score	Wrist	AVS Wrist Flexion	Hand to Head AVS Wrist Flexion	MA2 - ROM	-0.74	0.74	0.05
Mailleux et al., 2017	50	Unilateral	Hand to Head	Profile Score	Wrist	AVS Wrist Flexion	Hand to Head AVS Wrist Flexion	Muscle Strength	-0.63	0.63	0.05
Mailleux et al., 2017	50	Unilateral	Hand to Head	Angle	Forearm	PTA Forearm Pronation	Hand to Head PTA Forearm Pronation	Muscle Strength	-0.57	0.57	0.001
Mailleux et al., 2017	50	Unilateral	Hand to Head	Angle	Forearm	PTA Forearm Pronation	Hand to Head PTA Forearm Pronation	MA2 - Accuracy	-0.5	0.5	0.001
Mailleux et al., 2017	50	Unilateral	Hand to Head	Angle	Forearm	PTA Forearm Pronation	Hand to Head PTA Forearm Pronation	MA2 - Dexterity	-0.53	0.53	0.01
Mailleux et al., 2017	50	Unilateral	Hand to Head	Angle	Forearm	PTA Forearm Pronation	Hand to Head PTA Forearm Pronation	MA2 - ROM	-0.66	0.66	0.05
Mailleux et al., 2017	50	Unilateral	Hand to Head	Angle	Wrist	PTA Wrist Flexion	Hand to Head PTA Wrist Flexion	AHA	-0.56	0.56	0.01
Mailleux et al., 2017	50	Unilateral	Hand to Head	Angle	Wrist	PTA Wrist Flexion	Hand to Head PTA Wrist Flexion	MA2 - Accuracy	-0.64	0.64	0.05
Mailleux et al., 2017	50	Unilateral	Hand to Head	Angle	Elbow	ROM Elbow Flexion	Hand to Head ROM Elbow Flexion	AHA	0.52	0.52	0.05
Mailleux et al., 2017	50	Unilateral	Hand to Head	Angle	Elbow	ROM Elbow Flexion	Hand to Head ROM Elbow Flexion	MA2 - Accuracy	0.53	0.53	0.01
Mailleux et al., 2017	50	Unilateral	Hand to Head	Angle	Elbow	ROM Elbow Flexion	Hand to Head ROM Elbow Flexion	MA2 - Dexterity	0.57	0.57	0.05
Mailleux et al., 2017	50	Unilateral	Hand to Head	Angle	Elbow	ROM Elbow Flexion	Hand to Head ROM Elbow Flexion	MA2 - ROM	-0.6	0.6	0.01
Mailleux et al., 2017	50	Unilateral	Hand to Head	Angle	Forearm	ROM Forearm Pronation	Hand to Head ROM Forearm Pronation	MA2 - Fluency	0.52	0.52	0.01
Mailleux et al., 2017	50	Unilateral	Hand to Head	Angle	Forearm	ROM Forearm Pronation	Hand to Head ROM Forearm Pronation	Muscle Strength	0.64	0.64	0.01
Mailleux et al., 2017	50	Unilateral	Hand to Head	Angle	Forearm	ROM Forearm Pronation	Hand to Head ROM Forearm Pronation	MAS Total	-0.5	0.5	0.05
Mailleux et al., 2017	50	Unilateral	Hand to Head	Duration	Spatiotemporal	Total Movement Duration	Hand to Head Total Movement Duration	AHA	-0.58	0.58	0.0001
Mailleux et al., 2017	50	Unilateral	Hand to Head	Duration	Spatiotemporal	Total Movement Duration	Hand to Head Total Movement Duration	Grip Force	-0.62	0.62	0.0001
Mailleux et al., 2017	50	Unilateral	Hand to Head	Duration	Spatiotemporal	Total Movement Duration	Hand to Head Total Movement Duration	MA2 - Dexterity	-0.57	0.57	0.0001
Mailleux et al., 2017	50	Unilateral	Hand to Head	Duration	Spatiotemporal	Total Movement Duration	Hand to Head Total Movement Duration	MA2 - Fluency	-0.5	0.5	0.001
Mailleux et al., 2017	50	Unilateral	Hand to Head	Duration	Spatiotemporal	Total Movement Duration	Hand to Head Total Movement Duration	MA2 - ROM	-0.65	0.65	0.0001
Mailleux et al., 2017	50	Unilateral	Hand to Head	Duration	Spatiotemporal	Total Movement Duration	Hand to Head Total Movement Duration	Muscle Strength	-0.55	0.55	0.0001
Mailleux et al., 2017	50	Unilateral	Hand to Mouth	Profile Score	Global	APS	Hand to Mouth APS	AHA	-0.67	0.67	0.0001
Mailleux et al., 2017	50	Unilateral	Hand to Mouth	Profile Score	Global	APS	Hand to Mouth APS	Grip Force	-0.63	0.63	0.0001
Mailleux et al., 2017	50	Unilateral	Hand to Mouth	Profile Score	Global	APS	Hand to Mouth APS	MA2 - Accuracy	-0.73	0.73	0.0001
Mailleux et al., 2017	50	Unilateral	Hand to Mouth	Profile Score	Global	APS	Hand to Mouth APS	MA2 - Dexterity	-0.71	0.71	0.0001
Mailleux et al., 2017	50	Unilateral	Hand to Mouth	Profile Score	Global	APS	Hand to Mouth APS	MA2 - Fluency	-0.64	0.64	0.0001
Mailleux et al., 2017	50	Unilateral	Hand to Mouth	Profile Score	Global	APS	Hand to Mouth APS	MA2 - ROM	-0.84	0.84	0.0001
Mailleux et al., 2017	50	Unilateral	Hand to Mouth	Profile Score	Global	APS	Hand to Mouth APS	Muscle Strength	-0.65	0.65	0.0001
Mailleux et al., 2017	50	Unilateral	Hand to Mouth	Profile Score	Global	APS	Hand to Mouth APS	MAS Total	0.54	0.54	0.0001
Mailleux et al., 2017	50	Unilateral	Hand to Mouth	Profile Score	Elbow	AVS Elbow Flexion	Hand to Mouth AVS Elbow Flexion	MA2 - Accuracy	-0.5	0.5	0.05
Mailleux et al., 2017	50	Unilateral	Hand to Mouth	Profile Score	Elbow	AVS Elbow Flexion	Hand to Mouth AVS Elbow Flexion	MA2 - Dexterity	-0.52	0.52	0.05
Mailleux et al., 2017	50	Unilateral	Hand to Mouth	Profile Score	Elbow	AVS Elbow Flexion	Hand to Mouth AVS Elbow Flexion	MA2 - ROM	-0.53	0.53	0.05
Mailleux et al., 2017	50	Unilateral	Hand to Mouth	Profile Score	Forearm	AVS Forearm Pronation	Hand to Mouth AVS Forearm Pronation	MA2 - Dexterity	-0.56	0.56	0.001
Mailleux et al., 2017	50	Unilateral	Hand to Mouth	Profile Score	Forearm	AVS Forearm Pronation	Hand to Mouth AVS Forearm Pronation	MA2 - ROM	-0.58	0.58	0.01
Mailleux et al., 2017	50	Unilateral	Hand to Mouth	Profile Score	Wrist	AVS Wrist Flexion	Hand to Mouth AVS Wrist Flexion	AHA	-0.61	0.61	0.05
Mailleux et al., 2017	50	Unilateral	Hand to Mouth	Profile Score	Wrist	AVS Wrist Flexion	Hand to Mouth AVS Wrist Flexion	Grip Force	-0.54	0.54	0.05
Mailleux et al., 2017	50	Unilateral	Hand to Mouth	Profile Score	Wrist	AVS Wrist Flexion	Hand to Mouth AVS Wrist Flexion	MA2 - Accuracy	-0.62	0.62	0.05
Mailleux et al., 2017	50	Unilateral	Hand to Mouth	Profile Score	Wrist	AVS Wrist Flexion	Hand to Mouth AVS Wrist Flexion	MA2 - Dexterity	-0.59	0.59	0.05
Mailleux et al., 2017	50	Unilateral	Hand to Mouth	Profile Score	Wrist	AVS Wrist Flexion	Hand to Mouth AVS Wrist Flexion	MA2 - Fluency	0.56	0.56	0.05
Mailleux et al., 2017	50	Unilateral	Hand to Mouth	Profile Score	Wrist	AVS Wrist Flexion	Hand to Mouth AVS Wrist Flexion	MA2 - ROM	-0.69	0.69	0.05
Mailleux et al., 2017	50	Unilateral	Hand to Mouth	Profile Score	Wrist	AVS Wrist Flexion	Hand to Mouth AVS Wrist Flexion	Muscle Strength	-0.67	0.67	0.05
Mailleux et al., 2017	50	Unilateral	Hand to Mouth	Angle	Forearm	PTA Forearm Pronation	Hand to Mouth PTA Forearm Pronation	AHA	-0.57	0.57	0.05
Mailleux et al., 2017	50	Unilateral	Hand to Mouth	Angle	Forearm	PTA Forearm Pronation	Hand to Mouth PTA Forearm Pronation	Grip Force	-0.54	0.54	0.01
Mailleux et al., 2017	50	Unilateral	Hand to Mouth	Angle	Forearm	PTA Forearm Pronation	Hand to Mouth PTA Forearm Pronation	MA2 - Dexterity	-0.62	0.62	0.05
Mailleux et al., 2017	50	Unilateral	Hand to Mouth	Angle	Forearm	PTA Forearm Pronation	Hand to Mouth PTA Forearm Pronation	MA2 - Fluency	-0.55	0.55	0.05
Mailleux et al., 2017	50	Unilateral	Hand to Mouth	Angle	Forearm	PTA Forearm Pronation	Hand to Mouth PTA Forearm Pronation	MA2 - ROM	-0.62	0.62	0.05
Mailleux et al., 2017	50	Unilateral	Hand to Mouth	Angle	Shoulder	PTA Shoulder Elevation	Hand to Mouth PTA Shoulder Elevation	AHA	0.54	0.54	0.01
Mailleux et al., 2017	50	Unilateral	Hand to Mouth	Angle	Shoulder	PTA Shoulder Elevation	Hand to Mouth PTA Shoulder Elevation	MA2 - Accuracy	0.53	0.53	0.01
Mailleux et al., 2017	50	Unilateral	Hand to Mouth	Angle	Shoulder	PTA Shoulder Elevation	Hand to Mouth PTA Shoulder Elevation	MA2 - Dexterity	0.66	0.66	0.05
Mailleux et al., 2017	50	Unilateral	Hand to Mouth	Angle	Shoulder	PTA Shoulder Elevation	Hand to Mouth PTA Shoulder Elevation	MA2 - Fluency	0.51	0.51	0.05
Mailleux et al., 2017	50	Unilateral	Hand to Mouth	Angle	Shoulder	PTA Shoulder Elevation	Hand to Mouth PTA Shoulder Elevation	MA2 - ROM	0.65	0.65	0.01
Mailleux et al., 2017	50	Unilateral	Hand to Mouth	Angle	Shoulder	PTA Shoulder Elevation	Hand to Mouth PTA Shoulder Elevation	Muscle Strength	0.6	0.6	0.05
Mailleux et al., 2017	50	Unilateral	Hand to Mouth	Angle	Shoulder	PTA Shoulder Elevation	Hand to Mouth PTA Shoulder Elevation	MAS Total	-0.5	0.5	0.05
Mailleux et al., 2017	50	Unilateral	Hand to Mouth	Angle	Wrist	PTA Wrist Flexion	Hand to Mouth PTA Wrist Flexion	MA2 - Accuracy	-0.5	0.5	0.01
Mailleux et al., 2017	50	Unilateral	Hand to Mouth	Angle	Wrist	PTA Wrist Flexion	Hand to Mouth PTA Wrist Flexion	Muscle Strength	-0.56	0.56	0.01
Mailleux et al., 2017	50	Unilateral	Hand to Mouth	Angle	Forearm	ROM Forearm Pronation	Hand to Mouth ROM Forearm Pronation	AHA	0.53	0.53	0.01
Mailleux et al., 2017	50	Unilateral	Hand to Mouth	Angle	Forearm	ROM Forearm Pronation	Hand to Mouth ROM Forearm Pronation	Grip Force	0.57	0.57	0.05
Mailleux et al., 2017	50	Unilateral	Hand to Mouth	Angle	Forearm	ROM Forearm Pronation	Hand to Mouth ROM Forearm Pronation	MA2 - Dexterity	0.6	0.6	0.01
Mailleux et al., 2017	50	Unilateral	Hand to Mouth	Angle	Forearm	ROM Forearm Pronation	Hand to Mouth ROM Forearm Pronation	MA2 - Fluency	0.57	0.57	0.05
Mailleux et al., 2017	50	Unilateral	Hand to Mouth	Angle	Forearm	ROM Forearm Pronation	Hand to Mouth ROM Forearm Pronation	MA2 - ROM	0.5	0.5	0.001
Mailleux et al., 2017	50	Unilateral	Hand to Mouth	Angle	Forearm	ROM Forearm Pronation	Hand to Mouth ROM Forearm Pronation	MAS Total	-0.61	0.61	0.05
Mailleux et al., 2017	50	Unilateral	Hand to Mouth	Angle	Scapula	ROM Scapula Anterior Tilt	Hand to Mouth ROM Scapula Anterior Tilt	MA2 - Accuracy	-0.59	0.59	0.05
Mailleux et al., 2017	50	Unilateral	Hand to Mouth	Angle	Scapula	ROM Scapula Anterior Tilt	Hand to Mouth ROM Scapula Anterior Tilt	MA2 - Dexterity	-0.55	0.55	0.05
Mailleux et al., 2017	50	Unilateral	Hand to Mouth	Angle	Scapula	ROM Scapula Anterior Tilt	Hand to Mouth ROM Scapula Anterior Tilt	MA2 - Fluency	-0.5	0.5	0.05
Mailleux et al., 2017	50	Unilateral	Hand to Mouth	Angle	Scapula	ROM Scapula Anterior Tilt	Hand to Mouth ROM Scapula Anterior Tilt	MA2 - ROM	-0.6	0.6	0.05
Mailleux et al., 2017	50	Unilateral	Hand to Mouth	Angle	Shoulder	ROM Shoulder Elevation	Hand to Mouth ROM Shoulder Elevation	AHA	-0.56	0.56	0.05
Mailleux et al., 2017	50	Unilateral	Hand to Mouth	Angle	Shoulder	ROM Shoulder Elevation	Hand to Mouth ROM Shoulder Elevation	MA2 - Accuracy	-0.55	0.55	0.05
Mailleux et al., 2017	50	Unilateral	Hand to Mouth	Angle	Shoulder	ROM Shoulder Elevation	Hand to Mouth ROM Shoulder Elevation	MA2 - Dexterity	-0.65	0.65	0.01
Mailleux et al., 2017	50	Unilateral	Hand to Mouth	Angle	Shoulder	ROM Shoulder Elevation	Hand to Mouth ROM Shoulder Elevation	MA2 - ROM	-0.68	0.68	0.05
Mailleux et al., 2017	50	Unilateral	Hand to Mouth	Angle	Shoulder	ROM Shoulder Elevation	Hand to Mouth ROM Shoulder Elevation	Muscle Strength	-0.59	0.59	0.01
Mailleux et al., 2017	50	Unilateral	Hand to Mouth	Angle	Trunk	ROM Trunk Flexion	Hand to Mouth ROM Trunk Flexion	AHA	-0.52	0.52	0.05
Mailleux et al., 2017	50	Unilateral	Hand to Mouth	Angle	Trunk	ROM Trunk Flexion	Hand to Mouth ROM Trunk Flexion	MA2 - Accuracy	-0.56	0.56	0.05
Mailleux et al., 2017	50	Unilateral	Hand to Mouth	Angle	Trunk	ROM Trunk Flexion	Hand to Mouth ROM Trunk Flexion	MA2 - Dexterity	-0.51	0.51	0.05
Mailleux et al., 2017	50	Unilateral	Hand to Mouth	Angle	Trunk	ROM Trunk Flexion	Hand to Mouth ROM Trunk Flexion	MA2 - Fluency	-0.58	0.58	0.05
Mailleux et al., 2017	50	Unilateral	Hand to Mouth	Angle	Trunk	ROM Trunk Flexion	Hand to Mouth ROM Trunk Flexion	MA2 - ROM	-0.54	0.54	0.05
Mailleux et al., 2017	50	Unilateral	Hand to Mouth	Angle	Trunk	ROM Trunk Rotation	Hand to Mouth ROM Trunk Rotation	Grip Force	-0.55	0.55	0.05
Mailleux et al., 2017	50	Unilateral	Hand to Mouth	Angle	Trunk	ROM Trunk Rotation	Hand to Mouth ROM Trunk Rotation	MA2 - Dexterity	-0.53	0.53	0.05
Mailleux et al., 2017	50	Unilateral	Hand to Mouth	Angle	Trunk	ROM Trunk Rotation	Hand to Mouth ROM Trunk Rotation	MA2 - ROM	-0.56	0.56	0.05
Mailleux et al., 2017	50	Unilateral	Hand to Mouth	Timing	Spatiotemporal	Time Max Velocity	Hand to Mouth Time Max Velocity	Grip Force	0.51	0.51	0.001
Mailleux et al., 2017	50	Unilateral	Hand to Mouth	Duration	Spatiotemporal	Total Movement Duration	Hand to Mouth Total Movement Duration	AHA	-0.61	0.61	0.0001
Mailleux et al., 2017	50	Unilateral	Hand to Mouth	Duration	Spatiotemporal	Total Movement Duration	Hand to Mouth Total Movement Duration	Grip Force	-0.66	0.66	0.0001
Mailleux et al., 2017	50	Unilateral	Hand to Mouth	Duration	Spatiotemporal	Total Movement Duration	Hand to Mouth Total Movement Duration	MA2 - Dexterity	-0.63	0.63	0.0001
Mailleux et al., 2017	50	Unilateral	Hand to Mouth	Duration	Spatiotemporal	Total Movement Duration	Hand to Mouth Total Movement Duration	MA2 - Fluency	-0.55	0.55	0.0001
Mailleux et al., 2017	50	Unilateral	Hand to Mouth	Duration	Spatiotemporal	Total Movement Duration	Hand to Mouth Total Movement Duration	MA2 - ROM	-0.58	0.58	0.0001
Mailleux et al., 2017	50	Unilateral	Hand to Mouth	Duration	Spatiotemporal	Total Movement Duration	Hand to Mouth Total Movement Duration	Muscle Strength	-0.52	0.52	0.001
Mailleux et al., 2017	50	Unilateral	Reach & Grasp Vertical Cylinder	Profile Score	Global	APS	Reach & Grasp Vertical Cylinder APS	AHA	-0.75	0.75	0.0001
Mailleux et al., 2017	50	Unilateral	Reach & Grasp Vertical Cylinder	Profile Score	Global	APS	Reach & Grasp Vertical Cylinder APS	Grip Force	-0.69	0.69	0.0001
Mailleux et al., 2017	50	Unilateral	Reach & Grasp Vertical Cylinder	Profile Score	Global	APS	Reach & Grasp Vertical Cylinder APS	MA2 - Accuracy	-0.7	0.7	0.0001
Mailleux et al., 2017	50	Unilateral	Reach & Grasp Vertical Cylinder	Profile Score	Global	APS	Reach & Grasp Vertical Cylinder APS	MA2 - Dexterity	-0.72	0.72	0.0001
Mailleux et al., 2017	50	Unilateral	Reach & Grasp Vertical Cylinder	Profile Score	Global	APS	Reach & Grasp Vertical Cylinder APS	MA2 - Fluency	-0.69	0.69	0.0001
Mailleux et al., 2017	50	Unilateral	Reach & Grasp Vertical Cylinder	Profile Score	Global	APS	Reach & Grasp Vertical Cylinder APS	MA2 - ROM	-0.84	0.84	0.0001
Mailleux et al., 2017	50	Unilateral	Reach & Grasp Vertical Cylinder	Profile Score	Global	APS	Reach & Grasp Vertical Cylinder APS	Muscle Strength	-0.73	0.73	0.0001
Mailleux et al., 2017	50	Unilateral	Reach & Grasp Vertical Cylinder	Profile Score	Elbow	AVS Elbow Flexion	Reach & Grasp Vertical Cylinder AVS Elbow Flexion	AHA	-0.62	0.62	0.01
Mailleux et al., 2017	50	Unilateral	Reach & Grasp Vertical Cylinder	Profile Score	Elbow	AVS Elbow Flexion	Reach & Grasp Vertical Cylinder AVS Elbow Flexion	Grip Force	-0.59	0.59	0.01
Mailleux et al., 2017	50	Unilateral	Reach & Grasp Vertical Cylinder	Profile Score	Elbow	AVS Elbow Flexion	Reach & Grasp Vertical Cylinder AVS Elbow Flexion	MA2 - Dexterity	-0.6	0.6	0.01
Mailleux et al., 2017	50	Unilateral	Reach & Grasp Vertical Cylinder	Profile Score	Elbow	AVS Elbow Flexion	Reach & Grasp Vertical Cylinder AVS Elbow Flexion	MA2 - Fluency	-0.64	0.64	0.05
Mailleux et al., 2017	50	Unilateral	Reach & Grasp Vertical Cylinder	Profile Score	Elbow	AVS Elbow Flexion	Reach & Grasp Vertical Cylinder AVS Elbow Flexion	MA2 - ROM	-0.65	0.65	0.01
Mailleux et al., 2017	50	Unilateral	Reach & Grasp Vertical Cylinder	Profile Score	Elbow	AVS Elbow Flexion	Reach & Grasp Vertical Cylinder AVS Elbow Flexion	Muscle Strength	-0.56	0.56	0.01
Mailleux et al., 2017	50	Unilateral	Reach & Grasp Vertical Cylinder	Profile Score	Forearm	AVS Forearm Pronation	Reach & Grasp Vertical Cylinder AVS Forearm Pronation	AHA	-0.57	0.57	0.001
Mailleux et al., 2017	50	Unilateral	Reach & Grasp Vertical Cylinder	Profile Score	Forearm	AVS Forearm Pronation	Reach & Grasp Vertical Cylinder AVS Forearm Pronation	Grip Force	-0.57	0.57	0.01
Mailleux et al., 2017	50	Unilateral	Reach & Grasp Vertical Cylinder	Profile Score	Forearm	AVS Forearm Pronation	Reach & Grasp Vertical Cylinder AVS Forearm Pronation	MA2 - Accuracy	-0.55	0.55	0.01
Mailleux et al., 2017	50	Unilateral	Reach & Grasp Vertical Cylinder	Profile Score	Forearm	AVS Forearm Pronation	Reach & Grasp Vertical Cylinder AVS Forearm Pronation	MA2 - Dexterity	-0.54	0.54	0.001
Mailleux et al., 2017	50	Unilateral	Reach & Grasp Vertical Cylinder	Profile Score	Forearm	AVS Forearm Pronation	Reach & Grasp Vertical Cylinder AVS Forearm Pronation	MA2 - Fluency	-0.5	0.5	0.01
Mailleux et al., 2017	50	Unilateral	Reach & Grasp Vertical Cylinder	Profile Score	Forearm	AVS Forearm Pronation	Reach & Grasp Vertical Cylinder AVS Forearm Pronation	MA2 - ROM	-0.74	0.74	0.01
Mailleux et al., 2017	50	Unilateral	Reach & Grasp Vertical Cylinder	Profile Score	Forearm	AVS Forearm Pronation	Reach & Grasp Vertical Cylinder AVS Forearm Pronation	Muscle Strength	-0.61	0.61	0.01
Mailleux et al., 2017	50	Unilateral	Reach & Grasp Vertical Cylinder	Profile Score	Trunk	AVS Trunk Flexion	Reach & Grasp Vertical Cylinder AVS Trunk Flexion	MA2 - Accuracy	-0.51	0.51	0.01
Mailleux et al., 2017	50	Unilateral	Reach & Grasp Vertical Cylinder	Profile Score	Trunk	AVS Trunk Flexion	Reach & Grasp Vertical Cylinder AVS Trunk Flexion	TPD	-0.54	0.54	0.05
Mailleux et al., 2017	50	Unilateral	Reach & Grasp Vertical Cylinder	Profile Score	Wrist	AVS Wrist Flexion	Reach & Grasp Vertical Cylinder AVS Wrist Flexion	AHA	-0.74	0.74	0.05
Mailleux et al., 2017	50	Unilateral	Reach & Grasp Vertical Cylinder	Profile Score	Wrist	AVS Wrist Flexion	Reach & Grasp Vertical Cylinder AVS Wrist Flexion	Grip Force	-0.6	0.6	0.05
Mailleux et al., 2017	50	Unilateral	Reach & Grasp Vertical Cylinder	Profile Score	Wrist	AVS Wrist Flexion	Reach & Grasp Vertical Cylinder AVS Wrist Flexion	MA2 - Accuracy	-0.66	0.66	0.05
Mailleux et al., 2017	50	Unilateral	Reach & Grasp Vertical Cylinder	Profile Score	Wrist	AVS Wrist Flexion	Reach & Grasp Vertical Cylinder AVS Wrist Flexion	MA2 - Dexterity	-0.71	0.71	0.05
Mailleux et al., 2017	50	Unilateral	Reach & Grasp Vertical Cylinder	Profile Score	Wrist	AVS Wrist Flexion	Reach & Grasp Vertical Cylinder AVS Wrist Flexion	MA2 - Fluency	-0.64	0.64	0.05
Mailleux et al., 2017	50	Unilateral	Reach & Grasp Vertical Cylinder	Profile Score	Wrist	AVS Wrist Flexion	Reach & Grasp Vertical Cylinder AVS Wrist Flexion	MA2 - ROM	-0.78	0.78	0.05
Mailleux et al., 2017	50	Unilateral	Reach & Grasp Vertical Cylinder	Profile Score	Wrist	AVS Wrist Flexion	Reach & Grasp Vertical Cylinder AVS Wrist Flexion	Muscle Strength	-0.74	0.74	0.05
Mailleux et al., 2017	50	Unilateral	Reach & Grasp Vertical Cylinder	Straightness	Wrist	Wrist IoC	Reach & Grasp Vertical Cylinder Wrist IoC	AHA	-0.64	0.64	0.0001
Mailleux et al., 2017	50	Unilateral	Reach & Grasp Vertical Cylinder	Straightness	Wrist	Wrist IoC	Reach & Grasp Vertical Cylinder Wrist IoC	Grip Force	-0.54	0.54	0.0001
Mailleux et al., 2017	50	Unilateral	Reach & Grasp Vertical Cylinder	Straightness	Wrist	Wrist IoC	Reach & Grasp Vertical Cylinder Wrist IoC	MA2 - Accuracy	-0.65	0.65	0.0001
Mailleux et al., 2017	50	Unilateral	Reach & Grasp Vertical Cylinder	Straightness	Wrist	Wrist IoC	Reach & Grasp Vertical Cylinder Wrist IoC	MA2 - Dexterity	-0.71	0.71	0.0001
Mailleux et al., 2017	50	Unilateral	Reach & Grasp Vertical Cylinder	Straightness	Wrist	Wrist IoC	Reach & Grasp Vertical Cylinder Wrist IoC	MA2 - Fluency	-0.67	0.67	0.0001
Mailleux et al., 2017	50	Unilateral	Reach & Grasp Vertical Cylinder	Straightness	Wrist	Wrist IoC	Reach & Grasp Vertical Cylinder Wrist IoC	MA2 - ROM	-0.66	0.66	0.0001
Mailleux et al., 2017	50	Unilateral	Reach & Grasp Vertical Cylinder	Straightness	Wrist	Wrist IoC	Reach & Grasp Vertical Cylinder Wrist IoC	Muscle Strength	-0.68	0.68	0.0001
Mailleux et al., 2017	50	Unilateral	Reach & Grasp Vertical Cylinder	Straightness	Wrist	Wrist IoC	Reach & Grasp Vertical Cylinder Wrist IoC	TPD	-0.5	0.5	0.001
Mailleux et al., 2017	50	Unilateral	Reach & Grasp Vertical Cylinder	Angle	Elbow	PTA Elbow Flexion	Reach & Grasp Vertical Cylinder PTA Elbow Flexion	AHA	-0.75	0.75	0.05
Mailleux et al., 2017	50	Unilateral	Reach & Grasp Vertical Cylinder	Angle	Elbow	PTA Elbow Flexion	Reach & Grasp Vertical Cylinder PTA Elbow Flexion	Grip Force	-0.68	0.68	0.05
Mailleux et al., 2017	50	Unilateral	Reach & Grasp Vertical Cylinder	Angle	Elbow	PTA Elbow Flexion	Reach & Grasp Vertical Cylinder PTA Elbow Flexion	MA2 - Dexterity	-0.66	0.66	0.05
Mailleux et al., 2017	50	Unilateral	Reach & Grasp Vertical Cylinder	Angle	Elbow	PTA Elbow Flexion	Reach & Grasp Vertical Cylinder PTA Elbow Flexion	MA2 - Fluency	-0.63	0.63	0.05
Mailleux et al., 2017	50	Unilateral	Reach & Grasp Vertical Cylinder	Angle	Elbow	PTA Elbow Flexion	Reach & Grasp Vertical Cylinder PTA Elbow Flexion	MA2 - ROM	-0.7	0.7	0.05
Mailleux et al., 2017	50	Unilateral	Reach & Grasp Vertical Cylinder	Angle	Elbow	PTA Elbow Flexion	Reach & Grasp Vertical Cylinder PTA Elbow Flexion	Muscle Strength	-0.6	0.6	0.05
Mailleux et al., 2017	50	Unilateral	Reach & Grasp Vertical Cylinder	Angle	Elbow	PTA Elbow Flexion	Reach & Grasp Vertical Cylinder PTA Elbow Flexion	MAS Total	0.5	0.5	0.05
Mailleux et al., 2017	50	Unilateral	Reach & Grasp Vertical Cylinder	Angle	Forearm	PTA Forearm Pronation	Reach & Grasp Vertical Cylinder PTA Forearm Pronation	AHA	-0.64	0.64	0.05
Mailleux et al., 2017	50	Unilateral	Reach & Grasp Vertical Cylinder	Angle	Forearm	PTA Forearm Pronation	Reach & Grasp Vertical Cylinder PTA Forearm Pronation	Grip Force	-0.62	0.62	0.05
Mailleux et al., 2017	50	Unilateral	Reach & Grasp Vertical Cylinder	Angle	Forearm	PTA Forearm Pronation	Reach & Grasp Vertical Cylinder PTA Forearm Pronation	MA2 - Accuracy	-0.57	0.57	0.05
Mailleux et al., 2017	50	Unilateral	Reach & Grasp Vertical Cylinder	Angle	Forearm	PTA Forearm Pronation	Reach & Grasp Vertical Cylinder PTA Forearm Pronation	MA2 - Dexterity	-0.62	0.62	0.05
Mailleux et al., 2017	50	Unilateral	Reach & Grasp Vertical Cylinder	Angle	Forearm	PTA Forearm Pronation	Reach & Grasp Vertical Cylinder PTA Forearm Pronation	MA2 - Fluency	-0.59	0.59	0.05
Mailleux et al., 2017	50	Unilateral	Reach & Grasp Vertical Cylinder	Angle	Forearm	PTA Forearm Pronation	Reach & Grasp Vertical Cylinder PTA Forearm Pronation	MA2 - ROM	-0.76	0.76	0.05
Mailleux et al., 2017	50	Unilateral	Reach & Grasp Vertical Cylinder	Angle	Forearm	PTA Forearm Pronation	Reach & Grasp Vertical Cylinder PTA Forearm Pronation	Muscle Strength	-0.65	0.65	0.05
Mailleux et al., 2017	50	Unilateral	Reach & Grasp Vertical Cylinder	Angle	Shoulder	PTA Shoulder Rotation	Reach & Grasp Vertical Cylinder PTA Shoulder Rotation	MA2 - ROM	0.5	0.5	0.05
Mailleux et al., 2017	50	Unilateral	Reach & Grasp Vertical Cylinder	Angle	Trunk	PTA Trunk Lateral Bending	Reach & Grasp Vertical Cylinder PTA Trunk Lateral Bending	AHA	-0.5	0.5	0.05
Mailleux et al., 2017	50	Unilateral	Reach & Grasp Vertical Cylinder	Angle	Wrist	PTA Wrist Flexion	Reach & Grasp Vertical Cylinder PTA Wrist Flexion	AHA	-0.53	0.53	0.01
Mailleux et al., 2017	50	Unilateral	Reach & Grasp Vertical Cylinder	Angle	Wrist	PTA Wrist Ulnar Deviation	Reach & Grasp Vertical Cylinder PTA Wrist Ulnar Deviation	MA2 - ROM	-0.53	0.53	0.05
Mailleux et al., 2017	50	Unilateral	Reach & Grasp Vertical Cylinder	Angle	Forearm	ROM Forearm Pronation	Reach & Grasp Vertical Cylinder ROM Forearm Pronation	AHA	0.61	0.61	0.01
Mailleux et al., 2017	50	Unilateral	Reach & Grasp Vertical Cylinder	Angle	Forearm	ROM Forearm Pronation	Reach & Grasp Vertical Cylinder ROM Forearm Pronation	Grip Force	0.52	0.52	0.001
Mailleux et al., 2017	50	Unilateral	Reach & Grasp Vertical Cylinder	Angle	Forearm	ROM Forearm Pronation	Reach & Grasp Vertical Cylinder ROM Forearm Pronation	MA2 - Dexterity	0.57	0.57	0.01
Mailleux et al., 2017	50	Unilateral	Reach & Grasp Vertical Cylinder	Angle	Forearm	ROM Forearm Pronation	Reach & Grasp Vertical Cylinder ROM Forearm Pronation	MA2 - Fluency	-0.55	0.55	0.01
Mailleux et al., 2017	50	Unilateral	Reach & Grasp Vertical Cylinder	Angle	Forearm	ROM Forearm Pronation	Reach & Grasp Vertical Cylinder ROM Forearm Pronation	MA2 - ROM	0.57	0.57	0.001
Mailleux et al., 2017	50	Unilateral	Reach & Grasp Vertical Cylinder	Angle	Forearm	ROM Forearm Pronation	Reach & Grasp Vertical Cylinder ROM Forearm Pronation	Muscle Strength	0.56	0.56	0.001
Mailleux et al., 2017	50	Unilateral	Reach & Grasp Vertical Cylinder	Angle	Forearm	ROM Forearm Pronation	Reach & Grasp Vertical Cylinder ROM Forearm Pronation	MAS Total	-0.55	0.55	0.05
Mailleux et al., 2017	50	Unilateral	Reach & Grasp Vertical Cylinder	Angle	Trunk	ROM Trunk Flexion	Reach & Grasp Vertical Cylinder ROM Trunk Flexion	AHA	-0.64	0.64	0.05
Mailleux et al., 2017	50	Unilateral	Reach & Grasp Vertical Cylinder	Angle	Trunk	ROM Trunk Flexion	Reach & Grasp Vertical Cylinder ROM Trunk Flexion	Grip Force	-0.53	0.53	0.05
Mailleux et al., 2017	50	Unilateral	Reach & Grasp Vertical Cylinder	Angle	Trunk	ROM Trunk Flexion	Reach & Grasp Vertical Cylinder ROM Trunk Flexion	MA2 - Accuracy	-0.66	0.66	0.05
Mailleux et al., 2017	50	Unilateral	Reach & Grasp Vertical Cylinder	Angle	Trunk	ROM Trunk Flexion	Reach & Grasp Vertical Cylinder ROM Trunk Flexion	MA2 - Dexterity	-0.55	0.55	0.05
Mailleux et al., 2017	50	Unilateral	Reach & Grasp Vertical Cylinder	Angle	Trunk	ROM Trunk Flexion	Reach & Grasp Vertical Cylinder ROM Trunk Flexion	MA2 - ROM	-0.57	0.57	0.05
Mailleux et al., 2017	50	Unilateral	Reach & Grasp Vertical Cylinder	Angle	Trunk	ROM Trunk Flexion	Reach & Grasp Vertical Cylinder ROM Trunk Flexion	Muscle Strength	-0.52	0.52	0.05
Mailleux et al., 2017	50	Unilateral	Reach & Grasp Vertical Cylinder	Angle	Trunk	ROM Trunk Lateral Bending	Reach & Grasp Vertical Cylinder ROM Trunk Lateral Bending	MA2 - Accuracy	-0.54	0.54	0.05
Mailleux et al., 2017	50	Unilateral	Reach & Grasp Vertical Cylinder	Angle	Trunk	ROM Trunk Rotation	Reach & Grasp Vertical Cylinder ROM Trunk Rotation	Grip Force	-0.53	0.53	0.05
Mailleux et al., 2017	50	Unilateral	Reach & Grasp Vertical Cylinder	Angle	Trunk	ROM Trunk Rotation	Reach & Grasp Vertical Cylinder ROM Trunk Rotation	MA2 - ROM	-0.52	0.52	0.05
Mailleux et al., 2017	50	Unilateral	Reach & Grasp Vertical Cylinder	Angle	Trunk	ROM Trunk Rotation	Reach & Grasp Vertical Cylinder ROM Trunk Rotation	Muscle Strength	-0.52	0.52	0.05
Mailleux et al., 2017	50	Unilateral	Reach & Grasp Vertical Cylinder	Angle	Wrist	ROM Wrist Flexion	Reach & Grasp Vertical Cylinder ROM Wrist Flexion	MA2 - Dexterity	-0.62	0.62	0.01
Mailleux et al., 2017	50	Unilateral	Reach & Grasp Vertical Cylinder	Angle	Wrist	ROM Wrist Flexion	Reach & Grasp Vertical Cylinder ROM Wrist Flexion	MA2 - ROM	-0.57	0.57	0.01
Mailleux et al., 2017	50	Unilateral	Reach & Grasp Vertical Cylinder	Angle	Wrist	ROM Wrist Flexion	Reach & Grasp Vertical Cylinder ROM Wrist Flexion	Muscle Strength	-0.56	0.56	0.01
Mailleux et al., 2017	50	Unilateral	Reach & Grasp Vertical Cylinder	Timing	Spatiotemporal	Timing Max Velocity	Reach & Grasp Vertical Cylinder Timing Max Velocity	AHA	0.59	0.59	0.0001
Mailleux et al., 2017	50	Unilateral	Reach & Grasp Vertical Cylinder	Timing	Spatiotemporal	Timing Max Velocity	Reach & Grasp Vertical Cylinder Timing Max Velocity	MA2 - Dexterity	0.61	0.61	0.0001
Mailleux et al., 2017	50	Unilateral	Reach & Grasp Vertical Cylinder	Timing	Spatiotemporal	Timing Max Velocity	Reach & Grasp Vertical Cylinder Timing Max Velocity	MA2 - Fluency	0.61	0.61	0.0001
Mailleux et al., 2017	50	Unilateral	Reach & Grasp Vertical Cylinder	Timing	Spatiotemporal	Timing Max Velocity	Reach & Grasp Vertical Cylinder Timing Max Velocity	MA2 - ROM	0.55	0.55	0.001
Mailleux et al., 2017	50	Unilateral	Reach & Grasp Vertical Cylinder	Duration	Spatiotemporal	Total Movement Duration	Reach & Grasp Vertical Cylinder Total Movement Duration	AHA	-0.66	0.66	0.0001
Mailleux et al., 2017	50	Unilateral	Reach & Grasp Vertical Cylinder	Duration	Spatiotemporal	Total Movement Duration	Reach & Grasp Vertical Cylinder Total Movement Duration	Grip Force	-0.63	0.63	0.0001
Mailleux et al., 2017	50	Unilateral	Reach & Grasp Vertical Cylinder	Duration	Spatiotemporal	Total Movement Duration	Reach & Grasp Vertical Cylinder Total Movement Duration	MA2 - Accuracy	-0.5	0.5	0.001
Mailleux et al., 2017	50	Unilateral	Reach & Grasp Vertical Cylinder	Duration	Spatiotemporal	Total Movement Duration	Reach & Grasp Vertical Cylinder Total Movement Duration	MA2 - Dexterity	-0.74	0.74	0.0001
Mailleux et al., 2017	50	Unilateral	Reach & Grasp Vertical Cylinder	Duration	Spatiotemporal	Total Movement Duration	Reach & Grasp Vertical Cylinder Total Movement Duration	MA2 - Fluency	-0.72	0.72	0.0001
Mailleux et al., 2017	50	Unilateral	Reach & Grasp Vertical Cylinder	Duration	Spatiotemporal	Total Movement Duration	Reach & Grasp Vertical Cylinder Total Movement Duration	MA2 - ROM	-0.66	0.66	0.0001
Mailleux et al., 2017	50	Unilateral	Reach & Grasp Vertical Cylinder	Duration	Spatiotemporal	Total Movement Duration	Reach & Grasp Vertical Cylinder Total Movement Duration	Muscle Strength	-0.56	0.56	0.0001
Mailleux et al., 2017	50	Unilateral	Reach & Grasp Vertical Cylinder	Duration	Spatiotemporal	Total Movement Duration	Reach & Grasp Vertical Cylinder Total Movement Duration	MAS Total	0.54	0.54	0.0001
Pons et al., 2017	7	Bilateral	Reach & Grasp to Drink	Profile Score	Global	Dystonia Index	Reach & Grasp to Drink Dystonia Index	BFM	0.82	0.82	0.02
Rameckers et al., 2010	20	Unilateral	Shift Task	Accuracy	Spatiotemporal	Endpoint Spread	Shift Task Endpoint Spread	MA2	-0.63	0.63	0.001
Rameckers et al., 2010	20	Unilateral	Alternating Task	Accuracy	Spatiotemporal	Endpoint Spread	Alternating Task Endpoint Spread	MA2	-0.65	0.65	0.001
Rudisch et al., 2016	37	Unilateral	Open a Box and Point	Duration	Spatiotemporal	Total Movement Duration	Open a Box and Point Total Movement Duration	CHEQ efficiency	-0.51	0.51	0.01
Rudisch et al., 2016	37	Unilateral	Open a Box and Point	Accuracy	Spatiotemporal	Spatial Accuracy	Open a Box and Point Spatial Accuracy	CHEQ efficiency	-0.59	0.59	0.001
Shim et al., 2022	40	Bilateral	Release on table	Straightness	Spatiotemporal	Wrist IoC	Release on table Wrist IoC	MA2	-0.602	0.602	0.01
Shim et al., 2022	40	Bilateral	Release on table	Straightness	Spatiotemporal	Wrist IoC	Release on table Wrist IoC	MA2 - Accuracy	-0.66	0.66	0.01
Shim et al., 2022	40	Bilateral	Release on table	Straightness	Spatiotemporal	Wrist IoC	Release on table Wrist IoC	MA2 - Fluency	-0.587	0.587	0.01
Shim et al., 2022	40	Bilateral	Release on table	Straightness	Spatiotemporal	Wrist IoC	Release on table Wrist IoC	MA2 - ROM	-0.542	0.542	0.01
Shim et al., 2022	40	Bilateral	Release on table	Smoothness	Spatiotemporal	Wrist NMU	Release on table Wrist NMU	MA2	-0.503	0.503	0.01
Shim et al., 2022	40	Bilateral	Release on table	Smoothness	Spatiotemporal	Wrist NMU	Release on table Wrist NMU	MA2 - Accuracy	-0.531	0.531	0.01
Shim et al., 2022	40	Bilateral	Release on table	Smoothness	Spatiotemporal	Wrist NMU	Release on table Wrist NMU	MA2 - Fluency	-0.515	0.515	0.01
Ju et al., 2010	8	Bilateral	Reach Forward	Straightness	Spatiotemporal	Wrist IoC	Reach Forward Wrist IoC	Total PRT score	-0.567	0.567	0.004
Ju et al., 2010	8	Bilateral	Reach Forward	Smoothness	Spatiotemporal	Wrist NMU	Reach Forward Wrist NMU	Total PRT score	-0.706	0.706	0.001
Ju et al., 2010	8	Bilateral	Return from Reach Forward	Straightness	Spatiotemporal	Wrist IoC	Return from Reach Forward Wrist IoC	Total PRT score	-0.539	0.539	0.007
Ju et al., 2010	8	Bilateral	Return from Reach Forward	Smoothness	Spatiotemporal	Wrist NMU	Return from Reach Forward Wrist NMU	Total PRT score	-0.659	0.659	0.001
Ju et al., 2010	8	Bilateral	Reach Forward	Straightness	Spatiotemporal	Wrist IoC	Reach Forward Wrist IoC	Total PRT score	-0.565	0.565	0.001
Ju et al., 2010	8	Bilateral	Reach Forward	Smoothness	Spatiotemporal	Wrist NMU	Reach Forward Wrist NMU	Total PRT score	-0.735	0.735	0.001
Ju et al., 2010	8	Bilateral	Return from Reach Forward	Smoothness	Spatiotemporal	Wrist NMU	Return from Reach Forward Wrist NMU	Total PRT score	-0.734	0.734	0.001
Ju et al., 2010	8	Bilateral	Reach Forward	Smoothness	Spatiotemporal	Wrist NMU	Reach Forward Wrist NMU	Total PRT score	-0.716	0.716	0.001
Ju et al., 2010	8	Bilateral	Return from Reach Forward	Smoothness	Spatiotemporal	Wrist NMU	Return from Reach Forward Wrist NMU	Total PRT score	-0.661	0.661	0.001
